# Supplementary material for: Characteristics of gene expression in epicardial adipose tissue and subcutaneous adipose tissue in patients at risk for heart failure undergoing coronary artery bypass grafting
Source: BMC Genomics. 2024 Oct 7;25:938. doi: 10.1186/s12864-024-10851-9 (PMC11457432; doi:10.1186/s12864-024-10851-9)
Supplement: Supplementary file 6 — Supplementary Material 6. [file 12864_2024_10851_MOESM6_ESM.xlsx]

## Sheet: EAT_vs_SAT_both_condiitons
gene	baseMean	log2FoldChange	lfcSE	stat	pvalue	padj
TBX20	52.2319573040694	7.37277990982538	0.486729333476078	15.1475972429505	7.85875884414818e-52	4.48115955061625e-49
ALOX15	629.060953366369	6.60304539409856	0.529783548216082	12.463666371545	1.17826445389837e-35	2.84248746525714e-33
CCL21	3308.55067658827	6.49420369362488	0.397382927928143	16.342432543552	4.92482485172192e-60	4.02914909716745e-57
CHRDL2	202.254792021517	6.35666094336473	0.41786337072958	15.2122951869798	2.93084716746383e-52	1.72342972344271e-49
KLK11	140.82984107254	5.93167311385628	0.659674091978601	8.99182366866197	2.431616094924e-19	1.19466632005705e-17
ANXA8	579.872468763444	5.84067712503139	0.536082163124748	10.8951155751702	1.2161206512704e-27	1.40391057024265e-25
IGLV3-25	234.012393551695	5.81183947765669	0.582369926615673	9.97963530059157	1.87153397642051e-23	1.45113779690339e-21
GATA4	337.59138931215	5.75226572661251	0.348249788710264	16.5176431202325	2.73893962668579e-61	2.45422033120698e-58
TCF21	209.550407739845	5.75071586081991	0.237084966120572	24.2559279692805	5.7253081033563e-130	5.38665612904277e-126
CDH19	1102.16894278107	5.63306127291365	0.222380609586623	25.3307214301857	1.46581625917106e-141	2.75822645488218e-137
PKHD1L1	962.732588975248	5.54650450125275	0.500871231226258	11.0737134725696	1.68279684074157e-28	2.11101254348228e-26
IGHGP	1024.44336471193	5.46048239770126	0.541783919911352	10.0787088671711	6.86218808057283e-24	5.56576694448875e-22
CGN	331.865493245181	5.4523011236867	0.554645496645918	9.83024500632953	8.34155883404055e-23	5.9454188982369e-21
IGKV1-12	223.448422661982	5.44987037618235	0.625074570307199	8.71875234582646	2.81284055383521e-18	1.23666403508217e-16
IGKV3-15	443.207798320411	5.4289521500948	0.471096044271218	11.5240877441316	9.97632532778594e-31	1.59088570926227e-28
ITLN1	14382.8979597734	5.39263365000504	0.590133551328881	9.13798857540254	6.36246554166864e-20	3.32562539159941e-18
IGLC3	2003.35201495976	5.39047769125524	0.494087514356828	10.9099654102214	1.03295644609979e-27	1.21482134039124e-25
MSLN	841.526860219086	5.37063714983728	0.523221998668407	10.2645476748024	1.01796908338251e-24	8.99301607606043e-23
BNC1	454.630550178691	5.33455893979051	0.522288643183601	10.2138137779022	1.71969623651939e-24	1.49812611493451e-22
IGHG3	2257.93056534489	5.27220028054557	0.464461967505897	11.3511991280075	7.31525112056248e-30	1.03497052883928e-27
LRP2	294.432892759687	5.24970041249948	0.687921214820429	7.63125238675745	2.32484025652638e-14	6.12696346037212e-13
IGKV1-27	112.269366653123	5.22392225949453	0.580131550896392	9.00472013877329	2.16216563759385e-19	1.06786012605258e-17
IGLV3-19	243.57078496954	5.16873240106545	0.596910910816057	8.65913540430867	4.75355898079178e-18	2.01458827345854e-16
STAB2	237.203410773642	5.14840911571518	0.431294964451203	11.9370953525187	7.58251103918935e-33	1.4862511481711e-30
IGLV1-47	226.508510035136	5.07617307818451	0.520059658948895	9.76075146540704	1.65921172683226e-22	1.12967251289876e-20
IGHM	5725.33598537335	5.04227021774585	0.485681380823962	10.3818478879952	2.99913025971887e-25	2.80769323866318e-23
IGKV1-5	816.96062727667	5.00208953870485	0.482908997719761	10.3582446430365	3.83943295288004e-25	3.51551534884638e-23
TFF3	305.826431248172	4.99488207556552	0.430695068194963	11.5972585813416	4.25490626194274e-31	7.08536027707758e-29
MYRF	879.831773289932	4.99211627302988	0.440392546592154	11.3356057264363	8.74251301637186e-30	1.22767065245574e-27
IGLV1-40	441.991050518744	4.99072702530439	0.529799514767614	9.42002943791572	4.50961574877276e-21	2.71110030494112e-19
IGHV5-51	172.546202590751	4.96530099530927	0.589263263040473	8.42628635915528	3.56808362702719e-17	1.37583257397071e-15
IGKV3-11	602.330101923524	4.95625682237275	0.420250753772045	11.7935703336327	4.21294407717471e-32	7.54999701906634e-30
IGHV3-21	71.5098464768835	4.94000023751338	0.637129072744544	7.75353134684857	8.93717157897466e-15	2.52130071366666e-13
KRT19	851.95462271333	4.89351511117474	0.523301388220959	9.35123663212701	8.66288590753724e-21	5.06240758143256e-19
IGLV3-1	244.014149272141	4.88437014417459	0.539204204351927	9.05847933816678	1.32281775557694e-19	6.67018905740541e-18
IGKV3-20	1491.42193795039	4.88107688918021	0.491683168655871	9.92728081891386	3.16776182237683e-23	2.39388651452469e-21
UPK3B	862.632535838149	4.87210927234654	0.463278191833343	10.5165953378164	7.24442288300831e-26	7.17464765208249e-24
IGHV2-5	114.417653835573	4.86788000227085	0.66588599877292	7.31038047239508	2.6638701890519e-13	6.03928257197466e-12
IGLV3-21	250.94039300047	4.86527478712723	0.549990113972978	8.84611316371092	9.06203646258367e-19	4.21037876830708e-17
IGLC2	3463.23694023073	4.86487407146375	0.446158331834616	10.9039184619936	1.10398261563623e-27	1.29028825331845e-25
RGR	58.7050680739872	4.84432643569743	0.340825769907024	14.2134981079011	7.55550547842387e-46	3.74136701546058e-43
ASTN1	74.17191805697	4.83256248038398	0.408211120246568	11.8383900895816	2.4715159195469e-32	4.5151956367101e-30
CNTNAP2	55.3103290573798	4.81012924243437	0.369603511949721	13.0142952837762	1.01474106093728e-38	3.23633602434862e-36
IGHV3-30	170.589650744786	4.80401934183949	0.534387188838806	8.98977266329748	2.47742340427506e-19	1.21084873242192e-17
CKMT1B	234.981111962388	4.80217333252977	0.313393587501801	15.3231384560546	5.35673128129753e-53	3.2515358877476e-50
IGKC	9838.02323044524	4.76146624082732	0.472317576326607	10.0810693471521	6.69930103164248e-24	5.45717521698773e-22
IGLV6-57	102.928113101736	4.74143816263202	0.531243008451696	8.92517753118466	4.44984925022891e-19	2.13604115667238e-17
IGHV1-2	144.291209940944	4.68682712825239	0.61392152653799	7.63424464798005	2.2714821610378e-14	6.01160053786895e-13
LHX9	45.6382930360998	4.67801384850739	0.408266033554097	11.4582489456291	2.13793477489725e-30	3.24431602090657e-28
CXADR	85.5624578830015	4.66908912301949	0.427105972444829	10.9319218747816	8.11120709644669e-28	9.59928200841745e-26
CHRM2	46.073587215503	4.65927653436942	0.349710454136521	13.3232406388129	1.69583556171179e-40	5.80191595722377e-38
PTN	1678.92621385663	4.62543517438932	0.296117179218374	15.6202864913091	5.29671034083033e-55	3.43683443046222e-52
IGHG1	16649.9468686846	4.6243322885066	0.524344011301031	8.81927167821075	1.15206606640926e-18	5.32639488246268e-17
IGHG2	3328.72761545381	4.62155231247788	0.413135863916912	11.1865192933416	4.74704585621513e-29	6.35066550751143e-27
IGHV3-33	103.975918364299	4.57151189812854	0.551695782852582	8.28629117752398	1.16834548172574e-16	4.17168063180896e-15
IGHV3-15	98.7623099227609	4.56847501436332	0.525533292448844	8.69302683579844	3.52908974298052e-18	1.52309361682716e-16
WT1-AS	40.9993967959119	4.55674109287876	0.349059169301044	13.0543515072335	6.00189234344038e-39	1.94720014183651e-36
KCNK17	52.6753880398592	4.54166823798164	0.34257854534952	13.2573049294373	4.09344003655927e-40	1.37546894942742e-37
COL4A3	319.977506249897	4.52644335025099	0.263687164060477	17.1659601497054	4.77520635610009e-66	5.28559164721972e-63
JCHAIN	2262.22876096917	4.5257283540323	0.464646363103521	9.7401566296646	2.03240852723973e-22	1.35616422897412e-20
ANKRD36BP2	76.5280014572122	4.51417510655032	0.45234455498628	9.97950579218807	1.87397823589054e-23	1.45113779690339e-21
IGKV1-16	73.9066097806179	4.49979685990955	0.630606182045311	7.13566880253994	9.63176749905782e-13	1.97430249487768e-11
WT1	222.588365709061	4.49688254240751	0.532622457039056	8.4429082607716	3.09538034788887e-17	1.20094375270567e-15
IGKV2-24	52.693379296783	4.48922155717603	0.695077746492404	6.45858910003974	1.05683633424045e-10	1.5909191441122e-09
IGHV4-59	139.388939113775	4.48831326031517	0.589257245215212	7.61689957443955	2.59841335708188e-14	6.8003260278456e-13
AMPD1	44.0012367921766	4.44098571592107	0.449003356802916	9.8907628387072	4.56535636366269e-23	3.34265800369809e-21
MZB1	220.366655511346	4.44093986360444	0.402818869088516	11.0246569969605	2.90624303233986e-28	3.59781415391705e-26
COL4A4	627.590850237397	4.43771300446475	0.338461303763192	13.11143387774	2.83193068280883e-39	9.34884906287959e-37
IGKV4-1	1161.91599691958	4.43505768463302	0.514749574627686	8.61595211193882	6.93627466641201e-18	2.85601488835612e-16
IGLV2-23	114.072277511177	4.43329150301754	0.538198872187351	8.23727386309773	1.76178893191605e-16	6.13918191330821e-15
FBXO2	146.701637221302	4.4287821155122	0.232068382403613	19.0839530557406	3.43286115061022e-81	9.22802118157608e-78
IGLV2-8	130.285744962883	4.42119322492596	0.561528050219195	7.8735037781285	3.44844664520335e-15	1.02027390759106e-13
SLC28A3	88.9619171855631	4.40804523501117	0.455113229706315	9.68560118073404	3.47160019425386e-22	2.29210880193947e-20
CRB2	97.6902007594452	4.40210674064293	0.435141213765753	10.1165014974029	4.66803686580861e-24	3.85256358350529e-22
IGHG4	1458.67640272792	4.39561680297348	0.655888207846146	6.70177745291096	2.05899456639704e-11	3.45929471034761e-10
RAB17	66.3188077205146	4.38694428235491	0.343664722916093	12.7651865025029	2.56535475057375e-37	6.99598265819512e-35
IGHA1	6922.50363486007	4.38452084866497	0.487243174486724	8.99862959246939	2.2855262280593e-19	1.12583107417256e-17
IGLV2-14	274.084286658596	4.37928698371283	0.483378435891204	9.05974834321838	1.30751868264376e-19	6.63169246665976e-18
IGLV1-44	317.228702833448	4.37601279975786	0.581514804766768	7.5251958572456	5.26413543438132e-14	1.30507557929846e-12
IGLV2-11	79.5540691619582	4.3677566061795	0.470415098861238	9.28489884094449	1.61860856713782e-20	9.01105248752435e-19
IGKV1-6	59.8271187740945	4.35961087514477	0.64810357655388	6.72671935915838	1.73530965972605e-11	2.93909287732359e-10
MUC16	230.433433104878	4.35835319501069	0.500124511515825	8.71453626978006	2.91951234069212e-18	1.27759217941404e-16
LRAT	58.4762264807757	4.35597155641786	0.407539377833813	10.6884678962094	1.15259186149593e-26	1.23229096919142e-24
IGHV6-1	62.396001210519	4.35334663360394	0.621155010764225	7.00847060421826	2.40937228955687e-12	4.66431670499914e-11
FAM30A	147.110647719506	4.33968467169828	0.469203379871018	9.24904819076803	2.26500572950462e-20	1.24621674889148e-18
CKMT1A	126.693364777322	4.30288853499827	0.430711336830218	9.99019103296652	1.68257167058899e-23	1.31373241184535e-21
IGHV4-39	100.558109660494	4.28344821433013	0.535480980697152	7.99925369665499	1.25175572429277e-15	3.87406043816071e-14
IGKV1-17	111.065686279692	4.26086984543629	0.606684268218559	7.02320806495893	2.1683093805784e-12	4.23247693094851e-11
POU2AF1	143.333325922536	4.25463875638748	0.418033790625271	10.1777388617883	2.49286501233624e-24	2.13219276986959e-22
NA(ENSG00000182230)	200.067595305619	4.24379643266121	0.462599570036424	9.17380107449531	4.5662726784282e-20	2.45495865685667e-18
IGHV3-23	126.264761292605	4.24289480808491	0.514848411550102	8.24105642146285	1.70696704644657e-16	5.95918347179686e-15
IGHV1-18	83.8200731541759	4.21316180895443	0.605342922655701	6.95995881222309	3.40372235643041e-12	6.4047843580951e-11
UCP1	69.7525483487992	4.19313624232093	0.49507106844419	8.46976628122964	2.45885898009277e-17	9.61919946536502e-16
TBC1D27P	46.5256085963526	4.17938730659075	0.573491363718354	7.28762030432821	3.15477564917906e-13	7.09240303352478e-12
FAIM2	478.111474440988	4.1783059981446	0.262297113613295	15.9296682322806	3.94444368678995e-57	2.74898506867876e-54
GPR182	39.9253781209983	4.16263693209209	0.405751882047985	10.2590699298341	1.07739407354558e-24	9.42945315437541e-23
IGKV2-30	90.9693972931267	4.15273146398067	0.496953074847537	8.35638549022906	6.46691467889442e-17	2.38603791201483e-15
FCRLA	53.5436006436656	4.13816347250132	0.536048454956205	7.71975636575504	1.16552271605565e-14	3.23475530206771e-13
KRT18	291.867733680885	4.13789149298019	0.382528426155503	10.8172130750306	2.85321759644239e-27	3.13970733989803e-25
DSC3	151.540842396773	4.12579596040382	0.455280903093238	9.06208877282712	1.27975980032824e-19	6.50844328723687e-18
IGSF9	124.702127282885	4.12143712055531	0.494531108296544	8.33403005677836	7.81360759239856e-17	2.83292204366404e-15
PROX1	169.969546020949	4.11365623753095	0.357710761417096	11.4999510253323	1.31990299510973e-30	2.08711047554451e-28
SMTNL2	95.3573599411806	4.07958438443664	0.277818929794249	14.6843283409736	8.12351512806373e-49	4.36743383327929e-46
IGLV3-10	70.2852131524876	4.05848239958903	0.640725532226435	6.33419802311661	2.38578940224281e-10	3.41654483881301e-09
TRIM55	411.443126797763	4.04329698252525	0.285856150714629	14.1445162975055	2.01900099506973e-45	9.49788543105679e-43
RSPO4	52.9557442031737	4.00018656305965	0.365471582513528	10.9452738720433	7.0005837345055e-28	8.39044484918408e-26
ART4	175.593082668556	3.99993598881437	0.24659272702393	16.2208189880078	3.59370644482277e-59	2.60087592970115e-56
FCRL5	116.750777822127	3.98796986664076	0.489807400194371	8.14191428111991	3.89076680038329e-16	1.29122678805666e-14
IGHV3-7	61.1387476036874	3.96683159584691	0.40641590192682	9.76052260022343	1.66296054670222e-22	1.12967251289876e-20
CDHR1	60.7808286519094	3.96098005979886	0.220110985694863	17.9953765019703	2.11777971016341e-72	3.98502608061449e-69
FLRT3	127.439333449509	3.95423951507913	0.346403941459738	11.4151112092318	3.51454154398775e-30	5.16665064322011e-28
MS4A1	410.927947491155	3.92534697793826	0.459969417406675	8.53393036447839	1.41458003754017e-17	5.63943910304946e-16
CCL11	30.1937863169075	3.91021211907299	0.647073203520938	6.04292079751756	1.51348961661076e-09	1.89231455918702e-08
CD79A	237.256220409948	3.88935770033891	0.472242444311953	8.23593420537541	1.78161834362554e-16	6.19680450499108e-15
TGM1	372.742007641561	3.87913058254574	0.421754446776701	9.19760446438055	3.66018289912814e-20	1.97345735280499e-18
TARID	58.2919867862849	3.86201086339105	0.228564113576861	16.8968382785618	4.74686185465997e-64	4.70114207995456e-61
IGLV8-61	75.3599454151233	3.85424006787018	0.712313057386282	5.41087942710567	6.27159897836742e-08	5.88005371080915e-07
FAM153CP	44.0437099207858	3.84391588247533	0.463055477246398	8.30119947038209	1.03065480795761e-16	3.70111288575161e-15
CDH3	46.8260622932878	3.8378210700281	0.401295186806151	9.56358609873381	1.13745543583544e-21	7.11079698874269e-20
ANXA8L1	270.550307618747	3.82983064356238	0.404599421934973	9.46573434348086	2.91505505079572e-21	1.78672934497795e-19
BICDL1	302.575484231716	3.81044925392091	0.342496360140688	11.1255175160276	9.42572813954726e-29	1.22319949242663e-26
ADAMTS19	22.3025070499617	3.80540869457155	0.368495291552544	10.326885530989	5.32619011097956e-25	4.77251996753821e-23
MMRN1	1005.33630149444	3.78261349120467	0.421827535777946	8.96720382235992	3.0413697450044e-19	1.47119420287269e-17
C4B	394.62435362392	3.77449329156924	0.343279807327707	10.9953839724863	4.02198031008931e-28	4.91438983733445e-26
CBLN2	68.0397653451807	3.75119284911284	0.563593971603812	6.65584274870457	2.81681297695442e-11	4.64947103397819e-10
ANGPTL7	250.436751019834	3.74494077148646	0.388662563038122	9.63545534772572	5.66403180869293e-22	3.61288428963304e-20
PTGDS	6103.90346068039	3.73471486542757	0.189669511989917	19.6906441433039	2.59370382078287e-86	9.76114495913426e-83
CLDN1	432.008132011688	3.67354511060341	0.490695799854819	7.48640015196848	7.07883522247159e-14	1.72318812912352e-12
(ENSG00000276850)	51.3489201256621	3.66306735543084	0.502453101743664	7.29036668839119	3.09112539588178e-13	6.9576204036253e-12
FRAS1	309.80962407883	3.6604159661706	0.327223063073102	11.1863018816399	4.75869605441416e-29	6.35066550751143e-27
IGHA2	744.299932724559	3.64155005023949	0.515756401173972	7.06060078352986	1.6578425255524e-12	3.28720998981238e-11
CD19	73.724147038202	3.62944246504808	0.38824141147514	9.3484166237132	8.89695939562972e-21	5.18309860518775e-19
LRRC15	184.412392107111	3.62711747524342	0.579232030317568	6.26194216720858	3.80211957939438e-10	5.29566869914612e-09
GPM6A	175.684464590573	3.62084969196912	0.301778878367763	11.9983536009984	3.62434305934995e-33	7.28424378491688e-31
EMILIN3	119.872632458563	3.61640096084583	0.421974233152447	8.57019380977067	1.0331102116268e-17	4.18966268365979e-16
IGLV7-46	61.7212364013146	3.56377252064506	0.634290537672467	5.61851755462464	1.9260282931095e-08	1.96860806037162e-07
IQCA1	57.8933175358087	3.54556557041954	0.335785654924163	10.5590144141813	4.61481591426984e-26	4.61898888610721e-24
BLK	91.5213775513029	3.54533603969665	0.499730027692507	7.09450271793186	1.29817424274207e-12	2.60423717757755e-11
IGLV4-69	55.1844153268798	3.53666562794458	0.602697486208719	5.8680610237684	4.40920983127497e-09	5.01620927418992e-08
SCN7A	472.159981821199	3.52971752183351	0.217386168719785	16.2370841835085	2.75721819785302e-59	2.07530299316001e-56
P2RX5	60.6016522113858	3.51608184246581	0.388928794805905	9.04042562397703	1.5606296649773e-19	7.78948764081641e-18
HSD17B6	85.5371398565306	3.49725272234499	0.476079858977445	7.34593714982317	2.04322375360262e-13	4.69442507589017e-12
TNFRSF13C	83.4765644628802	3.48242461877176	0.481827481978147	7.22753422962642	4.91842200058059e-13	1.06994158132861e-11
HOOK1	32.5439934609055	3.4643456412217	0.349632532981921	9.90853342987061	3.82215268913531e-23	2.83155303745902e-21
LINC01018	42.6362460848636	3.44795727644301	0.411726416043108	8.37438925969231	5.55109925721651e-17	2.08910069446086e-15
CARNS1	487.610616212236	3.40419376899225	0.33832598378223	10.0618750322867	8.14324026604768e-24	6.57645287923687e-22
ST6GAL2	26.0096575662345	3.3970944953447	0.372497388079866	9.11978071270754	7.52764883613735e-20	3.90214237326712e-18
RGS4	112.241208379803	3.3831321152228	0.350610613789402	9.64925755857155	4.95128914397342e-22	3.20166349904288e-20
IGHV3-74	54.9695254331786	3.36264568254724	0.409329705401025	8.21500525903153	2.12154960367167e-16	7.28489030881202e-15
FER1L4	137.086289836339	3.36204912626264	0.317870783133254	10.5767793224747	3.8185931614039e-26	3.86314341495361e-24
GRB7	55.1180594444493	3.34592986281096	0.431387571377762	7.75620366651909	8.75094492501983e-15	2.47247043024171e-13
COL6A4P2	22.2769255272761	3.33434936575704	0.382173149526933	8.72470860363795	2.66866921452555e-18	1.18434784456904e-16
SNAP25	53.1200058826213	3.32795951535602	0.348580421214947	9.54717853560649	1.33276486516105e-21	8.30418426083953e-20
CYSLTR2	1032.30796093996	3.32363696326292	0.338116172899473	9.82986686132608	8.37293940603061e-23	5.9454188982369e-21
EPS8L1	115.480952826672	3.31938727453505	0.357670450230117	9.28057454117171	1.68567119003964e-20	9.35671822506667e-19
CPA4	279.803255029891	3.30664228159268	0.50428534007751	6.55708587738134	5.4869418840374e-11	8.66172696576609e-10
CSDC2	228.784704745584	3.28530967481845	0.377900220778438	8.69359024996341	3.51162482268094e-18	1.51904009858362e-16
TCEAL2	45.4333364423835	3.28483541471872	0.378575720162817	8.67682537407836	4.06969261047709e-18	1.74440560025848e-16
COL6A6	609.609540585505	3.25890578360937	0.262079965645702	12.4347764453502	1.69213532898277e-35	3.9801138106836e-33
DERL3	161.497080571118	3.25579526524872	0.359383267230859	9.05939580975893	1.31175118329423e-19	6.63527473549666e-18
SDK2	74.7483270278776	3.25344515909414	0.257476793960027	12.635877234044	1.33892513944166e-36	3.5485287815315e-34
C4A	464.096000270107	3.2468053918317	0.336562043279196	9.64697432959873	5.06274412118227e-22	3.26252247014681e-20
PXDNL	311.157740890356	3.24637475461587	0.295943448850317	10.9695780299494	5.35215866359298e-28	6.45586984441213e-26
VAT1L	67.6933962262587	3.23775161270925	0.3979105353905	8.13688335628458	4.05583128481563e-16	1.34127552348639e-14
RSPO1	152.830088462738	3.23029312705114	0.435697970111159	7.41406512916963	1.22485719817176e-13	2.92118351051939e-12
SUSD4	37.3033251413767	3.22845350486831	0.270784296882095	11.9226023888455	9.02448672831617e-33	1.73279353843597e-30
TBX1	119.933949391779	3.22433326544131	0.416843035533379	7.7351256722223	1.03301010297377e-14	2.88399868066133e-13
CHI3L2	1289.46619368141	3.21693319057352	0.370194479536056	8.68984646828102	3.62929623323956e-18	1.5627566869764e-16
VIPR2	102.748518432341	3.21466378828155	0.250205060961938	12.8481165645589	8.81298809520191e-38	2.67474188689378e-35
SLC27A6	79.9437896029127	3.21279914584206	0.327715393641159	9.8036259760199	1.08615105626402e-22	7.56966830582224e-21
SORCS1	70.9197993377992	3.20936364506404	0.287220148310818	11.173880606701	5.47361125822556e-29	7.253305848312e-27
KNDC1	57.081577499035	3.1960478782187	0.388491117298955	8.22682356404883	1.92243305638783e-16	6.63750877468802e-15
FCRL2	61.203408425839	3.16681627562672	0.534066997933369	5.92962360131045	3.03629883825509e-09	3.57087720246537e-08
HSD3BP4	36.4338663462268	3.15753932046277	0.424118694216652	7.44494256801094	9.69866026304102e-14	2.33077509795202e-12
HPR	69.8304731043675	3.14126691841847	0.253750522456593	12.3793515300282	3.38063203146293e-35	7.85350036247383e-33
(ENSG00000253326)	66.7338647483392	3.13919871088019	0.352438982589176	8.90707006307365	5.23989451779204e-19	2.48987613993164e-17
C7	17359.9964610973	3.1366910779121	0.181912688213164	17.2428383568086	1.26662386730798e-66	1.48962883194589e-63
SDC1	105.455300173883	3.12937438649059	0.335209940531041	9.33556559072509	1.00453473495093e-20	5.78052908488431e-19
CD207	17.5002603011893	3.12879882440621	0.363315088794852	8.61180534721172	7.19188849642939e-18	2.95038187523878e-16
DSP	385.03405724551	3.11789465939357	0.318486436826277	9.78972508362821	1.24634297279935e-22	8.56418078309654e-21
TLR10	62.6096862182258	3.10745442920313	0.379979756496749	8.17794731448993	2.88719947959714e-16	9.66698089102837e-15
MLIP	285.02634223468	3.09210721927337	0.18928909212075	16.3353692736868	5.52964653301677e-60	4.33547328382402e-57
NIBAN3	118.933393091306	3.06395174035815	0.393536578560942	7.78568475530839	6.93366390645009e-15	1.99802073089849e-13
FCRL1	78.7759175957712	3.06065918906066	0.474250060136307	6.45368223713241	1.09164586851189e-10	1.63546976972836e-09
LINC01121	39.3923522737737	3.0426415840176	0.250831287654594	12.1302314893326	7.3042666651843e-34	1.56186802089515e-31
BEX2	44.66168350641	3.03884386321451	0.298520400488073	10.1796857375445	2.44349214863329e-24	2.09950647309738e-22
NHERF4	65.8744881234736	3.01462126761467	0.379178989747312	7.95039110585646	1.85923605397262e-15	5.61560912160557e-14
VTN	72.9304697433587	3.00492494694831	0.328416205818465	9.14974624793428	5.70674369045669e-20	3.03344056563061e-18
INMT	2593.00124322256	2.99531839694105	0.232518464942833	12.8820667970498	5.67940073101649e-38	1.78115472592562e-35
TIMD4	26.6377580888816	2.99371953632514	0.423967834479503	7.06119496069903	1.65076790816705e-12	3.27663499240288e-11
HAND2-AS1	295.063708244608	2.98868583444493	0.238681069951016	12.5216710108526	5.68260346270594e-36	1.42572732476984e-33
LCNL1	87.3833623643543	2.98812808471528	0.233119892716997	12.8179884174141	1.30030333530127e-37	3.88377902545459e-35
OSTN	45.0875650689953	2.96998276500156	0.340508343888577	8.72220260767944	2.72841552047783e-18	1.20754072763845e-16
UNC5A	37.2741356478999	2.95638742492458	0.409173060874372	7.22527386970933	5.00092973766737e-13	1.08288256471446e-11
KRT7	88.2642836367417	2.95299480991114	0.425742563137709	6.93610426955591	4.03060157786616e-12	7.51673239749331e-11
ITGB8	156.283625527397	2.9431868496879	0.288548004804196	10.1999902986164	1.98292308428626e-24	1.71947758880251e-22
CLEC4F	79.5782280570866	2.93990208309706	0.29902862869803	9.83150708979736	8.23766452748978e-23	5.89384537694962e-21
KCNIP1	30.1636141433531	2.93053651344694	0.362332482595557	8.08797624892512	6.06642312800817e-16	1.95800830188216e-14
LRCOL1	23.8525225081619	2.91094102649435	0.392171192379398	7.42262839050711	1.14818595368284e-13	2.74528781327193e-12
PNMA2	166.423021496379	2.90942681806461	0.164830942135811	17.6509748738037	1.00014773159523e-69	1.56831498878562e-66
HP	1612.62968515649	2.90640270399764	0.431816835775704	6.73063776861931	1.68921020100062e-11	2.87394831394472e-10
LSAMP	300.05139288336	2.89109641682408	0.188402701485828	15.3453023445185	3.80781165615336e-53	2.38838639779459e-50
SCG5	21.6172513423538	2.88487059070736	0.279685198176236	10.3147059963092	6.04660879003447e-25	5.39237145033548e-23
SLC16A9	72.1546715039807	2.86905311345572	0.229288157029879	12.5128709246062	6.34874326982617e-36	1.57189871195157e-33
BCHE	485.904067418476	2.86212367138014	0.258190089071421	11.0853351562554	1.47795883081485e-28	1.86649337714382e-26
ACSM3	86.2218211934638	2.84948864269907	0.203697518362592	13.9888235536912	1.82404276658405e-44	8.17214589019336e-42
FERMT1	61.4495021859109	2.84222292907413	0.248793854290412	11.4240077882167	3.17258440237096e-30	4.70067092121373e-28
PAX5	82.7724359181883	2.82657219725658	0.386745374219276	7.30861281266152	2.69914282881339e-13	6.11188575328298e-12
LRRN4	106.429024603336	2.82548133355059	0.485881855273129	5.81516124318389	6.05754673404939e-09	6.7287400764231e-08
FGFR4	65.3897740400279	2.82517153310713	0.230271161009888	12.2688899500785	1.33065089377302e-34	2.98081641287224e-32
AIM2	34.9446508550361	2.7916949787485	0.336945829772853	8.28529316012155	1.17818505599732e-16	4.19884624975409e-15
ASPHD1	41.7839634223699	2.78793019866581	0.364463486345302	7.64940879708444	2.01905416911279e-14	5.39666794036867e-13
SMCO3	21.8081298621908	2.78443727533309	0.256223097905586	10.8672375679382	1.65124905193375e-27	1.86057206049326e-25
LINC00839	30.6313045715559	2.78063330901199	0.360297476009995	7.71760418586683	1.18536628326177e-14	3.27533588137103e-13
PRKCZ	38.1723709123245	2.73136127919824	0.292296929008375	9.34447477250088	9.23466630206265e-21	5.3632319693183e-19
LINC01055	23.2740269172625	2.72843657662324	0.336745494552989	8.10236995225456	5.38987457711881e-16	1.75773431399731e-14
COL28A1	236.472423656355	2.71313136642906	0.255932838665974	10.6009505484759	2.9496677417729e-26	3.03299988507873e-24
IGHD	137.046366580981	2.71228412481925	0.461590805188816	5.87594920507522	4.20427237205771e-09	4.79465413484909e-08
KCNN3	185.084843245337	2.71050166164401	0.192482395850028	14.0818158963269	4.91309050438563e-45	2.25486887856157e-42
ARNT2-DT	28.1055953563474	2.67710738543742	0.350081107263641	7.64710614166713	2.05552652055717e-14	5.47858959452185e-13
CEMIP	191.144559301491	2.66931541314008	0.394355723481549	6.76880099412319	1.29854007125825e-11	2.25619838604491e-10
TRPV6	23.6992330721167	2.66050026187187	0.375530865224164	7.08463806372812	1.39408166904468e-12	2.78475952934329e-11
SLN	36.441668969395	2.651538866037	0.53039178072108	4.9992080616939	5.75662592041144e-07	4.3784328999346e-06
FAM110C	114.82564254235	2.63589000809081	0.398384643936978	6.61644480580882	3.67940160188565e-11	5.94919323426011e-10
SCRG1	61.2655287104876	2.63484228455951	0.347184628182965	7.58916746501506	3.21967425578015e-14	8.28790840916758e-13
CD22	189.203867670092	2.62771894068141	0.322017130167367	8.16018371232508	3.34515409251321e-16	1.11605965529825e-14
ADGRB3-DT	132.450863666064	2.62694247434509	0.230559938251657	11.3937507715576	4.49226921643222e-30	6.50238691120039e-28
FAM153A	83.9710305433763	2.62186500413081	0.340831012630791	7.69256583751951	1.44213228645169e-14	3.94427372589555e-13
RBP1	422.686300903835	2.61888502736383	0.136548957797469	19.1790920238892	5.53382775689489e-82	1.73550061502485e-78
BCL11A	26.6212466351948	2.61469339423877	0.400328653825544	6.53136708864763	6.51720429522904e-11	1.01266914304975e-09
NKD2	34.3371488291354	2.61135592979086	0.325059998358496	8.03345826302165	9.47629017584587e-16	2.9918683261559e-14
PRR15	78.6705853379762	2.61071281131551	0.333448155303844	7.82944145825783	4.90042104189907e-15	1.42741830875255e-13
LYPD6	37.10940004413	2.60208484824395	0.259009324540113	10.0462979580527	9.53835947726721e-24	7.63758767164839e-22
DMKN	152.706551663481	2.60056974519701	0.264843424426346	9.81927246572151	9.30123766603692e-23	6.53064884932152e-21
NSG1	86.6769032308649	2.60011027253263	0.31147403962876	8.34775917643619	6.95702452808726e-17	2.54194816592268e-15
COLGALT2	287.178870419458	2.59888844537886	0.194194872428757	13.3828891199602	7.61296225169288e-41	2.70288888094537e-38
(ENSG00000270933)	22.190240637558	2.59212861723361	0.341683180719986	7.58635122680473	3.2903975307185e-14	8.44624680554741e-13
LMX1B	47.7087924663484	2.58665889562934	0.305975097241855	8.45382163106151	2.81919892423527e-17	1.09605095366395e-15
IFNLR1	30.8245685613527	2.58455327386487	0.313445773045942	8.24561533801908	1.64312449621684e-16	5.76840926218512e-15
HHIPL2	55.4732588820465	2.5809784698135	0.377141629737604	6.84352579058753	7.72674059814719e-12	1.39399882871846e-10
RARRES1	828.155281669095	2.57633753565192	0.191445822261059	13.4572669448946	2.79048035620789e-41	1.07160140536253e-38
ROR2	112.451514296669	2.56747840537884	0.240828835203917	10.6610091071731	1.54907444730362e-26	1.6193852152729e-24
SCN3A	88.7122123807472	2.56644724143097	0.263323025660578	9.74638368594133	1.91156706218935e-22	1.28464133604346e-20
RAET1E	35.0234462891236	2.56640213897093	0.336423292822333	7.62849123032114	2.37516997905373e-14	6.24211920333157e-13
MYCN	20.7243042492426	2.56590644470776	0.39628142932721	6.47496010364162	9.48369963086959e-11	1.43683394487981e-09
ARNT2	199.156206433632	2.55926586055475	0.232013215620362	11.0306900135483	2.71771818114345e-28	3.38670880891234e-26
PLA2G5	392.940195783184	2.55483491224188	0.142375558382467	17.9443363823639	5.3141594399811e-72	9.09059438019312e-69
BRSK1	33.1742569043712	2.55444501567883	0.224857275033993	11.3602951707596	6.59215272968932e-30	9.39731347837605e-28
PTPRZ1	87.1181283645103	2.55359043806499	0.297990551477244	8.56936713397771	1.04055300278569e-17	4.21077115127277e-16
CPNE5	192.354144290073	2.55244534217043	0.263585612018133	9.68355337238529	3.5418704438251e-22	2.33032783711388e-20
PDPN	393.862996606599	2.55059599798541	0.277059224387568	9.20595949701165	3.38632150342622e-20	1.83104631407963e-18
REEP1	237.100900368126	2.54901228206543	0.290716965381715	8.76802039646549	1.818349000909e-18	8.20524535973732e-17
SLPI	885.784102675575	2.54532823326963	0.426940617558507	5.96178514901038	2.49497062496949e-09	2.98650523219153e-08
GREM1	115.114820863865	2.53315324117716	0.478889505916712	5.28964032387404	1.22557125739213e-07	1.08627293218783e-06
MMP24	101.370591370767	2.50156148305664	0.297918671344017	8.39679323142523	4.58836975595797e-17	1.73721033597306e-15
MIR126	52.519583419644	2.49921979424905	0.261925764457244	9.54171041336031	1.40495713368708e-21	8.72510837775238e-20
LINC00924	121.194142654544	2.4981947533069	0.204491920801318	12.2165939051163	2.53484277931669e-34	5.54629495097699e-32
CD244	130.043078471687	2.49752419050513	0.373813435603263	6.68120498792294	2.3698545677926e-11	3.95332920231856e-10
FRMPD3	18.8280042248008	2.49596939225924	0.268080396724876	9.31052558393812	1.27201328617071e-20	7.23126102896504e-19
LINC01886	17.8063545019207	2.4868066471439	0.283285109514699	8.77845874569296	1.65730053347907e-18	7.49649618713357e-17
BMP3	793.998123778498	2.48411522252799	0.410428021377041	6.05249908179626	1.42615811904713e-09	1.7938514255421e-08
ALDH1A2	1085.31562946323	2.46094740948774	0.179118215189039	13.739235883355	5.90961975220912e-43	2.47114033060709e-40
MIR9-3HG	23.9414034833636	2.4394308507155	0.194731880282745	12.5271262577731	5.30503097891072e-36	1.34898335040761e-33
HAND2	132.25257700985	2.43425668394989	0.298535325761479	8.15399878637743	3.52084404379427e-16	1.17052513024871e-14
GDF6	56.4601872644305	2.42450832430689	0.256782805906295	9.44186397430225	3.66205971724289e-21	2.22287024836644e-19
CATSPERB	41.1394314219982	2.42249349972025	0.255859389905053	9.46806564581903	2.85073670091072e-21	1.7530167483999e-19
EMID1	92.8912912772988	2.41495000503127	0.20127898857682	11.998023351104	3.63883145975547e-33	7.28424378491688e-31
RARB	311.016359970974	2.41005623345857	0.202634767103995	11.8935968782776	1.27782527087392e-32	2.35733707078771e-30
TSPAN5	151.170513466027	2.38849500342677	0.211829266330873	11.2755666145583	1.73259537146152e-29	2.3972240518229e-27
MAL	80.449382959563	2.38506506971346	0.237839010741565	10.028065043985	1.1474311119934e-23	9.07193749343691e-22
XCR1	45.0848654862761	2.38382120822658	0.353522881014011	6.74304645116338	1.55099594839112e-11	2.65560425485675e-10
ASPG	336.954230518654	2.36664309380463	0.40905177042146	5.7856810920686	7.22191110179789e-09	7.9146593594951e-08
ACSL6	17.8460684308139	2.36155141642388	0.277020452766206	8.52482693188336	1.53038465731851e-17	6.08821312827958e-16
LINC01358	26.5877218506762	2.35792391942106	0.284141184168377	8.29842363866477	1.05501880301968e-16	3.78138834598502e-15
GRIK3	61.2308527521143	2.34040990013684	0.312427861902506	7.49104092664814	6.8329504485033e-14	1.66764758222421e-12
CP	403.425972129748	2.33298275683373	0.220719915209937	10.5698788195651	4.11025392242516e-26	4.13597048439969e-24
KRT8	688.115661922639	2.33003525327236	0.384321147297847	6.06272974998849	1.33830433954242e-09	1.69467515189567e-08
LRRN1	21.0240269482523	2.32673237481921	0.290143213011506	8.01925487303036	1.0638855083765e-15	3.32543747693034e-14
TMEM108	133.22102752167	2.32277804245299	0.233448967158135	9.94983216558665	2.52608874567861e-23	1.93225251737538e-21
(ENSG00000230623)	38.7754648937879	2.31189304058531	0.246957676698147	9.36149493911504	7.86163632552359e-21	4.60848631580615e-19
WFDC2	27.5036000489834	2.3118409805022	0.459035783170806	5.03629796468824	4.74621558760915e-07	3.7011827066739e-06
LCN10	49.7547882521919	2.31112252838087	0.406466531866684	5.68588640685154	1.30135877785501e-08	1.36345590884731e-07
ENTREP2	27.8234078784688	2.31056355469294	0.322591561117935	7.1625046442186	7.92161837469717e-13	1.64708390007377e-11
MASP1	1032.5498586938	2.30518886008674	0.246844953643973	9.33861043564838	9.76066540300594e-21	5.63393990455101e-19
NALCN	39.1118714104428	2.30332231870908	0.3597513936535	6.40253897369904	1.52814102342522e-10	2.22907206494514e-09
(ENSG00000277829)	15.6559192946375	2.29890183999441	0.254995127795112	9.01547358913295	1.96021654842439e-19	9.7066828399215e-18
SIRPG	39.0292083768713	2.29695945595809	0.342995133769095	6.69676980754019	2.1307685992162e-11	3.57031814171426e-10
NUDT10	26.2572274841702	2.28669787518042	0.38427437761513	5.95069046594271	2.6701364126392e-09	3.18201120181329e-08
CD79B	256.383576315487	2.2779620324994	0.218781282695648	10.4120517277903	2.18461776548483e-25	2.07615921682465e-23
RELN	339.41837987263	2.2765445400573	0.34890638970969	6.52480036823491	6.80921643938223e-11	1.05282683434557e-09
CGNL1	787.625889633711	2.27544617029058	0.131278947058772	17.3329099697294	2.65545908433795e-67	3.33118490599914e-64
TMEM59L	19.7474446306179	2.27006909351151	0.318500927068483	7.12735474400488	1.02316154731628e-12	2.09285010692475e-11
NGF	79.4292739690922	2.26874707107585	0.2089282311994	10.8589780234657	1.80760774382648e-27	2.02462826878469e-25
C1QTNF9	36.7850249420998	2.26513800045662	0.27992665847199	8.09189811653212	5.87420369532684e-16	1.89922493015404e-14
CFB	72.2378017286524	2.26010698882555	0.320771866819323	7.04583918545004	1.84347064766221e-12	3.63231279340940e-11
NDRG4	2501.28324928638	2.2563672063421	0.347864521305349	6.48633898586486	8.79471718988093e-11	1.33675438903061e-09
KCNT2	182.206997495295	2.25603049601898	0.298219519813273	7.56499942536145	3.8786632062311e-14	9.78348599888077e-13
(ENSG00000261136)	16.8936179598782	2.2462307017922	0.301600784587115	7.44769515393416	9.49849854018155e-14	2.2885178877157e-12
LINC01215	27.2292251740585	2.24020060644978	0.386308320684417	5.79899651780953	6.67129175985825e-09	7.35836442234776e-08
CXCR3	43.9070322020555	2.23912795207069	0.314730465856396	7.11443026647553	1.12376068269961e-12	2.27864275499553e-11
C2orf72	27.3829242105554	2.23585187763754	0.406152783509987	5.5049527380195	3.69267319603236e-08	3.57433289762042e-07
CCL19	429.440807684778	2.22430932714016	0.294942852423594	7.54149255987268	4.64622586599251e-14	1.16260681011145e-12
ZNF365	20.6047534568616	2.21409344356437	0.269084955725751	8.22823200053206	1.89996826726784e-16	6.57200420683435e-15
IL18	256.242354272048	2.21356449782119	0.262560132355746	8.4306953914161	3.43617124043853e-17	1.32768858791236e-15
CHAC1	99.5135165396811	2.21308222007944	0.344834398590986	6.41781164849628	1.3824714750279e-10	2.03711556347689e-09
CCR2	108.392814445157	2.21290263408477	0.235707335377667	9.38834860840921	6.09483114763851e-21	3.58395117828481e-19
ATP13A4	22.1908002403009	2.21131221759426	0.383865759534861	5.76063939715216	8.37958922888035e-09	9.0545148140255e-08
DLGAP2	21.6112811469244	2.20992564821055	0.272663369429062	8.10495980020337	5.27629597098329e-16	1.72667932671291e-14
ADAMTS14	66.5589152505227	2.20480082114734	0.320159515045525	6.88656971770409	5.71537568895986e-12	1.05128274036322e-10
MEI1	65.6693830508131	2.19924810468516	0.258689437103242	8.50149944006973	1.87157281344745e-17	7.40170815965439e-16
LINC01235	29.917735551032	2.17659273038448	0.453872997963406	4.79559863695609	1.62189737182876e-06	1.12038336437965e-05
GRIK5	28.286176629012	2.16881138782281	0.324128227828642	6.69121416037052	2.21326474617398e-11	3.70195579811163e-10
TCEAL6	22.5965953463679	2.163565398952	0.328366329832409	6.58887712408345	4.43165353523453e-11	7.07297918341885e-10
RAP1GAP	26.9512181447421	2.15950003201923	0.212304682819525	10.1717023069857	2.65232140876088e-24	2.24814107876817e-22
FGF9	66.3057361289942	2.15606655889597	0.385927459186284	5.58671456921457	2.31405590008117e-08	2.32728967781013e-07
MAP3K9	37.8612298559106	2.15427986664566	0.299463610164906	7.19379515080098	6.30147178423476e-13	1.33530174058497e-11
PSRC1	123.533235722648	2.15307692919184	0.187380316254875	11.4904114382175	1.47408181106588e-30	2.31148311990223e-28
LYPD5	22.2807348780972	2.14614595189512	0.281294418213469	7.62953621876157	2.35599735998753e-14	6.20039193327069e-13
IKZF3	363.189134868669	2.14551528321204	0.258353293288146	8.3045788033331	1.00174164981232e-16	3.60416302572052e-15
IL7R	957.331455705426	2.14036741294019	0.314136629382721	6.81349200552007	9.52576546234896e-12	1.69260041058503e-10
ANO9	239.960772319748	2.1355104969728	0.260455959690365	8.19912318194422	2.42146700784724e-16	8.25448273309084e-15
SMPD3	252.815195723986	2.12422649642807	0.254283380771926	8.35377636548476	6.61144667476533e-17	2.43459084303443e-15
HLA-DOB	46.9620630393132	2.12350935356713	0.357898280472703	5.93327621122529	2.96948658818986e-09	3.49667266144985e-08
CXCR6	60.4335677898635	2.12025528747002	0.29366825949127	7.21989938968209	5.20260513361425e-13	1.12102483345176e-11
(ENSG00000269514)	19.1868900294634	2.11495594257237	0.218724389613152	9.66950209033842	4.06350216050353e-22	2.63665241911017e-20
B4GALNT4	18.2947136536299	2.10989856883531	0.356249391048614	5.92253242209019	3.17021277305016e-09	3.70751359543101e-08
TCF23	17.077676802796	2.10845582363275	0.307004357438872	6.86783679952348	6.51827279130046e-12	1.19429736235541e-10
WFIKKN2	18.9614445462882	2.10589341590842	0.254690053834155	8.26845565504374	1.35705362546132e-16	4.8180524660954e-15
ENTPD2	49.5867829431912	2.10429419791731	0.263307885567879	7.99176292566763	1.33022658176701e-15	4.09001202436437e-14
NCAM2	87.5544192109978	2.10022811628003	0.183113992376504	11.469511909072	1.87715057803577e-30	2.89527396941795e-28
C4BPB	35.8820483179255	2.08220685924732	0.39270954428899	5.30215496294393	1.14443629686544e-07	1.02060937431834e-06
ATRNL1	23.9603254531373	2.08210176601797	0.467975058672849	4.44917250915613	8.62017598541478e-06	5.08322944273112e-05
CD27	49.4719918441383	2.07836403607768	0.291817367603485	7.12213962159278	1.06264325650721e-12	2.16873732729892e-11
SLC45A3	111.678628353653	2.07001784109524	0.252935975164641	8.18395975403588	2.74665842475673e-16	9.2292627819013e-15
PDE1C	268.085878253473	2.06794592710961	0.172070246117066	12.0180331799067	2.85690820168206e-33	5.84330887294036e-31
CD38	492.054317690744	2.06600378989179	0.20736598581441	9.96307944033229	2.21105839239171e-23	1.70514285941126e-21
PTPRD	391.769676979343	2.06491757106245	0.176635633951366	11.6902661420571	1.4293798930101e-31	2.44514922243373e-29
ERBB3	126.918248371709	2.06255627266372	0.223425235472132	9.23152780081095	2.66798847669894e-20	1.44678787222029e-18
GRIN2A	31.7257916159238	2.06141639999573	0.378818839624269	5.44169451033729	5.27761244660608e-08	4.99039363858224e-07
KLHL4	76.7837424943449	2.05519118120611	0.335901209166431	6.11843936586667	9.44962246877092e-10	1.22714662522334e-08
CCL18	389.20806159909	2.05485001977551	0.399561266341129	5.14276581059076	2.707230084562e-07	2.22259810214674e-06
LCN6	22.0624066403718	2.04608446735044	0.393036104382839	5.20584354601031	1.93117305928041e-07	1.63836264456625e-06
OSR1	795.877173471056	2.04544104002865	0.203951160095836	10.0290728381613	1.13578075927628e-23	9.01771584274335e-22
CACNA1I	59.4340107421236	2.04532902239587	0.363748501125823	5.62292082597031	1.87755467225617e-08	1.92428901240982e-07
NAPSB	220.269763369912	2.04223272903618	0.256925321348352	7.94874058469009	1.88417135806445e-15	5.68180327639403e-14
CD40LG	45.6487582300022	2.03603295474439	0.276080467591174	7.37478088366396	1.64615567316579e-13	3.84791444744852e-12
CCL13	228.032848752749	2.02494143609187	0.267002003819731	7.58399340500467	3.35078198791621e-14	8.54358599818691e-13
SLAMF1	69.3719719815852	2.02382315936588	0.261622707480169	7.73565558914372	1.02871604802377e-14	2.87627784185189e-13
IGSF9B	59.9128693501022	2.02190695910841	0.293115292544972	6.89799205477548	5.27426957118555e-12	9.73954175868484e-11
FCRL3	84.3466476917006	2.02157637790888	0.355087585484901	5.69317672750584	1.24697196763189e-08	1.31085315725861e-07
STK33	33.1758040458913	2.01764307892061	0.288043720197739	7.00464178679373	2.4761854629476e-12	4.76912813268014e-11
CCR5	161.613438701862	2.01740676704559	0.305062259908896	6.61309847913692	3.76357895386778e-11	6.06848887531534e-10
SLC39A8	627.055704259444	2.01276446381028	0.286162621473611	7.03363861235766	2.01215883312602e-12	3.94815357277708e-11
SERPINE2	445.232364562774	2.01197205753149	0.168045741932361	11.9727642866507	4.93563607609454e-33	9.77619621514432e-31
CARMIL2	157.774002351825	2.00888233986385	0.299347288152593	6.71087535905726	1.93460308653519e-11	3.26781205380005e-10
SHC4	40.9674390466638	2.00473592149808	0.190577520594751	10.5192675150864	7.04188913435191e-26	7.01096443603703e-24
CELSR1	155.92029855464	2.00376460614491	0.268323882072341	7.46770876550113	8.16032002223244e-14	1.97368562799933e-12
SGCA	154.699571482218	2.00321801440513	0.282515268214176	7.09065399214631	1.33479694986531e-12	2.67485348302615e-11
CRISPLD1	118.933899979036	1.9951627413858	0.27993071707779	7.12734480236179	1.02323542454736e-12	2.09285010692475e-11
EXOC3L4	59.5869957355527	1.98688759274032	0.217411197673632	9.13884663715871	6.31219115882847e-20	3.30853763330572e-18
RHPN2	94.1196050973288	1.98465312591757	0.176874438120442	11.2206893602462	3.22744704857324e-29	4.43291030021917e-27
SCN3B	123.488214869973	1.97993531836407	0.236882689150511	8.35829467093752	6.36313467885474e-17	2.35699026086633e-15
PLCXD3	342.829983920427	1.97824421589263	0.190625802545898	10.377630884551	3.13457246074118e-25	2.91996287097855e-23
MCF2	19.0262974234518	1.97522600343289	0.258139121782262	7.65178865487492	1.98202804105853e-14	5.30523778785184e-13
CHDH	49.8676598156548	1.97279532916953	0.181356375074093	10.8780037556636	1.46741331624134e-27	1.67347371949778e-25
CA11	196.478585575398	1.97253594270556	0.17701917091466	11.1430639546748	7.74094985115158e-29	1.01153787048e-26
DIRAS1	39.1733638631965	1.96529950020716	0.290764675348163	6.75907242808606	1.38877961521018e-11	2.39969384934894e-10
GNAO1	189.673286358007	1.96426193468808	0.184514357172127	10.6455777468616	1.82846436240806e-26	1.90089579599075e-24
CEROX1	137.990124100526	1.9609795525331	0.234572466198917	8.35980276930797	6.28231960528421e-17	2.3316451284543e-15
PIM2	463.133079799351	1.95424472529832	0.315555844047669	6.19302339716171	5.90209638145827e-10	7.99566217493882e-09
ETV4	18.3855870530164	1.95394886885969	0.311970247523108	6.2632538980018	3.77025985226394e-10	5.25518367704078e-09
LINC01238	46.7544998481657	1.9514073097884	0.252012606200076	7.74329244561345	9.68748706677678e-15	2.71264053773123e-13
CCR7	183.455595247729	1.94928249810921	0.294393977028594	6.62133960002817	3.55958135876346e-11	5.79417322040243e-10
ICAM5	21.1744389281487	1.94839881340127	0.305930141701785	6.3687703426769	1.9054967301691e-10	2.74546186612496e-09
SYN1	16.8172511328634	1.94614283534161	0.325863105356656	5.9722711879627	2.33973172946859e-09	2.81680946598915e-08
NA(ENSG00000280237)	147.015461554881	1.94495276407089	0.227166801561812	8.56178257869989	1.11135635535919e-17	4.48763788386135e-16
TRIM17	42.0830088701336	1.92836824400459	0.175506595740574	10.9874403059759	4.39205719516836e-28	5.33195743493439e-26
LTB	213.228995721849	1.92828017162134	0.360372439626976	5.35079811768435	8.75671675314481e-08	8.00267795745148e-07
GZMK	40.0792792593889	1.92662433117999	0.312165913720533	6.17179597931631	6.75185912004197e-10	9.06472205336390e-09
CDH2	26.9372265910358	1.91846844031632	0.221172856284311	8.67406820414793	4.16950378186211e-18	1.77908282683218e-16
CCL26	29.9859808182004	1.91669141154249	0.312842672429494	6.12669427945273	8.97236336882907e-10	1.1700135932866e-08
TIMP1	4270.52446289777	1.91090145780429	0.206338822279423	9.26098848822814	2.02548256510182e-20	1.11769810637891e-18
PKNOX2	600.656737327874	1.9084492470773	0.188627374733625	10.1175624681856	4.61772344361465e-24	3.82782828363423e-22
CFI	1480.00191083121	1.90472122496982	0.141577177265698	13.453589496245	2.93282395193532e-41	1.10373896607134e-38
GAPT	48.295386838438	1.90447614337862	0.258263551996364	7.37415763338312	1.65387409711735e-13	3.86115991134704e-12
KLHDC7B	18.2616572574431	1.89405551811824	0.260608710426875	7.26781355471884	3.65352568539499e-13	8.09757277056273e-12
(ENSG00000226622)	15.9041915901617	1.89116560564715	0.256723477239582	7.36654717356551	1.75103999953383e-13	4.0577979890675e-12
IL24	49.994856187908	1.89083112049723	0.290087697177213	6.51813620121276	7.11863415405304e-11	1.09706256246369e-09
(ENSG00000269155)	25.5510139741636	1.88754249408588	0.315433397596443	5.98396526324947	2.17769776363407e-09	2.63692012987788e-08
TMOD1	1014.92015689687	1.88738765259386	0.192243288709848	9.81770372979046	9.44708952783603e-23	6.60839716153496e-21
UBXN10	61.3686410512296	1.88300166771052	0.289268169149957	6.5095363698118	7.53831030995817e-11	1.15700150980818e-09
CLECL1P	23.4839942220539	1.88293044897908	0.40326656578585	4.66919553648043	3.02381470115252e-06	1.96136233131978e-05
CBS	32.8251408974497	1.88123225795099	0.411790458889536	4.56842118932055	4.91411775803131e-06	3.05480521482905e-05
KRT8P3	34.9273125211348	1.8786406401578	0.396602188587403	4.73683881283924	2.17077682951367e-06	1.4588395571771e-05
LINC02504	14.6768704270565	1.8731669292773	0.291146306224145	6.43376504950472	1.24481229968117e-10	1.85020798128756e-09
MAPK15	27.5181854163149	1.87150657722211	0.363982469977027	5.14174920935128	2.72192298170948e-07	2.23368620788605e-06
TTC22	20.3644502557573	1.86833924462364	0.273228229159469	6.83801688563151	8.02969347986118e-12	1.4458827005794e-10
SP140	87.5897052016935	1.86697839896522	0.247770151328882	7.53512232588119	4.87877254858473e-14	1.21594520591681e-12
COL9A3	78.3785000501672	1.86441063704248	0.305803001716862	6.09677022977265	1.08232913801012e-09	1.38923515620303e-08
LINC02126	20.1189465765349	1.86000312663718	0.347120498667238	5.35837881594034	8.39720310599592e-08	7.7040551363006e-07
XCL1	27.826263454122	1.85392775038244	0.338414886700623	5.47826890376283	4.29507066629593e-08	4.11928362526455e-07
PARD6B	59.5926303561322	1.85081530564389	0.270232164226194	6.84898228507948	7.43772055413261e-12	1.34702201797029e-10
IGSF3	242.597390008955	1.85021060507965	0.186416881744904	9.92512366777759	3.23701213370411e-23	2.43643429279641e-21
PTPRD-AS1	15.8206323853145	1.84934395713755	0.325472122408799	5.68203489580203	1.33101494051598e-08	1.39142822976051e-07
SLC4A3	404.207137640501	1.84929249319271	0.138777300162855	13.3256122652809	1.6427948589345e-40	5.7245316408464e-38
EEF1A2	24.5115536619371	1.84896545376285	0.352220212088154	5.24945869176891	1.52546801069237e-07	1.3240189832656e-06
GFRA3	55.1990914120623	1.84776855190753	0.264141449461554	6.99537522669828	2.64549932756215e-12	5.06227236219236e-11
GFI1	55.231328020275	1.84744904481377	0.275403685955226	6.70814930601227	1.97108203068883e-11	3.32644399744142e-10
APBA2	81.1919558601176	1.84693286239457	0.292309161359613	6.31842277472236	2.64246286069252e-10	3.76121207637301e-09
HPSE	96.7294852044228	1.84686937853767	0.27668579055052	6.67497009825828	2.47282578979364e-11	4.1105267567621e-10
SNHG22	19.2297384757629	1.84566852233485	0.269145238805739	6.85751875279131	7.0066829665488e-12	1.27386235151255e-10
RNF112	150.473724582759	1.84385389686298	0.166020342401929	11.1061925917432	1.17044309145997e-28	1.49824677904777e-26
(ENSG00000248491)	16.0846899023467	1.84202639014754	0.405067776404327	4.54745229674572	5.42992225596885e-06	3.34123110171896e-05
TCEAL5	24.1015322748607	1.83922976842619	0.2013774297589	9.13324681235737	6.6475089419901e-20	3.4649910183221e-18
FBXL16	20.2218139522029	1.83770349239101	0.302614749151295	6.07274925477026	1.25738712103756e-09	1.60299820166421e-08
SIT1	88.1741859420284	1.83395880255333	0.222270045037259	8.25103896589351	1.57023337528238e-16	5.52281895751188e-15
RASSF7	167.474247641438	1.83112669802214	0.211673170891664	8.65072644921697	5.11726307548544e-18	2.15417313851028e-16
TRBC2	456.174422794787	1.8310177601884	0.253349644616542	7.22723634745862	4.92921835701937e-13	1.07105198411124e-11
EFNB3	134.682705818751	1.82679054683882	0.301007845405358	6.06891340117312	1.28778558107299e-09	1.63842199317447e-08
RAB11FIP4	163.227846603597	1.82629309588627	0.212497538586258	8.59442000145773	8.36864059426465e-18	3.40850021779822e-16
SOX9	356.815885871234	1.82561537886763	0.24068649615537	7.58503450766571	3.32398587255987e-14	8.49829377227705e-13
SHROOM2	36.335162891484	1.82441857072984	0.231648623161561	7.87580148688133	3.38565425733906e-15	1.00644322528198e-13
TRBC1	288.673450085604	1.82389994629373	0.26775598550839	6.81179896998632	9.63857365965729e-12	1.71020100536599e-10
APOBEC3H	25.4519403486504	1.8203281220013	0.279961711730432	6.50206098094604	7.92269691412445e-11	1.21303000677852e-09
SLC38A5	100.320396060054	1.81731612826044	0.17660089235577	10.2905263049259	7.77502239681575e-25	6.90106586985293e-23
PLEKHB1	91.5116941919321	1.81686908270765	0.149967875102024	12.1150551841294	8.79049478429998e-34	1.85854764445138e-31
TNFRSF19	281.457032699269	1.81600272354105	0.158447109750424	11.4612549664144	2.06500694909705e-30	3.15912485863083e-28
TMEM92-AS1	14.1428493576121	1.81213420999853	0.267197457421363	6.78200394377572	1.18520238175205e-11	2.07846721504458e-10
MSI1	11.9460267162245	1.80802896487919	0.265727718466161	6.80406611442545	1.01706825791902e-11	1.79701158772415e-10
CD8B	73.9527313222371	1.8074450477161	0.334913972961749	5.39674421981352	6.78610214090123e-08	6.3277544095807e-07
PLXDC1	1103.63138274738	1.8071111589853	0.149787759861339	12.0644781700332	1.62690313354194e-33	3.36411387514931e-31
SBSPON	189.92270934005	1.80406428819177	0.309599121949661	5.82709756032544	5.6399644730751e-09	6.29835083025841e-08
PRG4	3805.26680504613	1.80318353803146	0.556827330018818	3.23831723196942	0.0012023703221771	0.00401437231235033
NFASC	741.120633990648	1.80236863223893	0.156201219515296	11.5387615911822	8.41276675992722e-31	1.35301736856026e-28
NTNG1	56.3558390169949	1.7990575140276	0.372209830544128	4.83344975439683	1.34187158807754e-06	9.43925146648785e-06
PDE7A	697.22690895971	1.78941360185277	0.108670869842271	16.4663594250234	6.400837047793e-61	5.47475230583277e-58
SOX8	64.1725585111681	1.78452020918405	0.248461285416201	7.18228679447896	6.85549209168267e-13	1.44295072359276e-11
KLHL14	38.4816911424675	1.78430248556169	0.31021007498823	5.75191661853469	8.8237319444762e-09	9.49320548880553e-08
LINC00892	19.0673707519528	1.78411228202802	0.349834450085879	5.09987590298795	3.39876242392527e-07	2.7214686183405e-06
ADD2	120.124207420965	1.78109582394711	0.180170925259871	9.88558959431516	4.80743419419375e-23	3.49272159197467e-21
IGSF11	15.141168195748	1.77565651657534	0.305909334998966	5.80451889963193	6.45510795661982e-09	7.14504508351265e-08
GPAA1P2	11.110650576078	1.77503192541103	0.387209338727788	4.58416610312929	4.55801804042447e-06	2.85608476412479e-05
LY9	85.5064701584114	1.77332800358978	0.300872525427133	5.89395127079907	3.77068408232239e-09	4.33697814040712e-08
GPC5	23.5512296757615	1.76913934049371	0.406506923241184	4.3520521775814	1.34869153100636e-05	7.59148326022934e-05
DAW1	18.4524229688732	1.76589618110872	0.346070782349753	5.10270231170235	3.34837486744501e-07	2.68683880088327e-06
SNX22	55.8880567178522	1.76504596993039	0.235151325514648	7.5060005129354	6.09611787751076e-14	1.49399385815336e-12
SUSD3	78.8120139615982	1.76241977908315	0.232658257895144	7.57514388282511	3.58729830394481e-14	9.08508643140369e-13
LINC01237	15.3558514186046	1.75810002035812	0.253812656822104	6.9267626066038	4.30580219432022e-12	8.00615413937981e-11
LMNTD2	30.6653601864536	1.75621156039697	0.270932595196608	6.48209773033229	9.04560124926738e-11	1.37266998957632e-09
KBTBD11-AS1	12.1660237757628	1.75458054334607	0.369110958174515	4.75353143678957	1.99894006025405e-06	1.35417192586523e-05
P2RY10	29.0762524915239	1.75339245254019	0.374272449777458	4.6848023507548	2.80230218011009e-06	1.8322070925341e-05
UBE2QL1	159.722451779623	1.75070821135825	0.395891547118319	4.42219144132173	9.7704825022561e-06	5.67617070839621e-05
PTX3	112.571872857858	1.74600290035585	0.284868384553969	6.12915646321947	8.83462130989388e-10	1.15445186936301e-08
CD3D	131.341651021364	1.74529814538226	0.229957346210017	7.58966031808482	3.2074520464802e-14	8.26775687104354e-13
TRAT1	33.6775398075521	1.74488001408612	0.308126489466204	5.66286922331453	1.48862611893114e-08	1.54503462106604e-07
(ENSG00000279452)	15.4764870580486	1.74407024937776	0.257985258659462	6.76034847277812	1.37660235585409e-11	2.38302911960501e-10
CD2	225.886812670316	1.74143647254143	0.244624991104873	7.11880035100283	1.08870474893542e-12	2.21232799791768e-11
SLAMF7	251.091612490515	1.74108292634181	0.261671107506942	6.65370717818215	2.85801024000644e-11	4.71333730816838e-10
GPR158	17.1941600973699	1.74094303800667	0.314142915619669	5.54188221807435	2.99237563785133e-08	2.95267605545089e-07
PHYHIP	277.76543266118	1.7394329536061	0.231978055548685	7.49826508154794	6.46680218380923e-14	1.58033528172387e-12
(ENSG00000271259)	13.9340116550707	1.73830164694789	0.332800596499686	5.223252798315	1.75807114596159e-07	1.50782245914126e-06
FZD3	59.1355140899301	1.73319223511411	0.199007396691547	8.70918500481914	3.06067386201628e-18	1.33316435327686e-16
KEL	26.9409215829508	1.73186241786696	0.332401051749366	5.2101592601843	1.88678599488641e-07	1.60432228042375e-06
MARCKSL1	1232.74407393617	1.73162886576561	0.155313348441739	11.1492597586689	7.22045308573493e-29	9.50120739260658e-27
PRKCQ-AS1	36.473934433935	1.73070121111406	0.290799022356595	5.95153724069872	2.65635560444432e-09	3.16960325991305e-08
KIAA1755	447.292252923137	1.72894074474843	0.195203840556909	8.85710414208977	8.21198096651219e-19	3.83436342051762e-17
MMP16	104.365928041205	1.7288625933333	0.223224641992721	7.7449450826745	9.56231663440923e-15	2.68158140252874e-13
TNFSF14	222.045387361117	1.72849383678746	0.213442135969447	8.09818468568401	5.57853361817513e-16	1.81611188742563e-14
BTLA	34.1085968153705	1.72802138090134	0.261313646226005	6.6128248786778	3.77054416071606e-11	6.07451450960567e-10
GPR171	41.4688693576219	1.72711764726263	0.263465511308983	6.55538418930714	5.54988060518951e-11	8.75373875505876e-10
LINC03007	57.4711354796679	1.72327656329724	0.242302074975579	7.11209990038644	1.14290481550215e-12	2.31247741003267e-11
CD3G	81.7432148038609	1.72237756241963	0.26433553453311	6.51587598868167	7.22666622390423e-11	1.11189025621591e-09
ZNF831	78.8315808699424	1.72219262519576	0.279401269073383	6.16386829919315	7.09889923412073e-10	9.46033901476273e-09
LINC00607	36.2138321827175	1.72205433423883	0.302043052248729	5.7013539011013	1.18859580861231e-08	1.25228484494165e-07
LINC02382	19.980210187167	1.71766576709371	0.278622102136953	6.16485825754561	7.05463037969972e-10	9.41467942232693e-09
DPEP3	30.3411137576442	1.71363152424966	0.288227078589221	5.94542168847333	2.75746056265006e-09	3.26951073770549e-08
PHF24	66.4009981824154	1.71361768307151	0.237942045937152	7.20182797589348	5.94106185059969e-13	1.26446119985413e-11
B4GALNT3	38.144500850571	1.71211330912177	0.243936499823564	7.01868441319817	2.23967009312635e-12	4.35956097596197e-11
SEL1L3	740.431206042628	1.70854906443186	0.194278135237364	8.7943456032476	1.43884070420917e-18	6.60357695880583e-17
XKR4	35.9219503514988	1.70834768850811	0.287077790973541	5.95081800899593	2.66805627261416e-09	3.18154720416861e-08
BCO2	123.781599665542	1.70415784058653	0.206691119482856	8.24494949202633	1.6522999646096e-16	5.78981907524374e-15
CA3	975.936819487073	1.70326915050843	0.369140670988046	4.61414654188453	3.94713869529207e-06	2.50415741164231e-05
ESYT3	17.195594583063	1.70186100245062	0.257074231813358	6.62011509456231	3.58919304545021e-11	5.83732459258743e-10
GCSAM	27.2756259960076	1.70078096658571	0.257056631421942	6.61636681838402	3.68134225400413e-11	5.94919323426011e-10
EGLN3	65.5340201146652	1.6998866763125	0.220229684044507	7.71869915578213	1.17522923196659e-14	3.25210124381109e-13
UBASH3A	60.7747845984389	1.69864033137186	0.263301073061349	6.45132323853493	1.10877722358154e-10	1.65981392332011e-09
LINC01266	12.2225246583353	1.69429236843144	0.302514865788262	5.60069127187066	2.13498683241585e-08	2.15873440223369e-07
MCOLN2	65.4598624555502	1.68851396393149	0.285303366474152	5.91831069082203	3.25265100963832e-09	3.78744641388393e-08
RASL11B	40.55506049562	1.68518313608657	0.311952582582256	5.40204899775825	6.5883946843897e-08	6.15560192533074e-07
SLC38A1	532.760403903608	1.68349940059198	0.198543454347792	8.47924906979289	2.26652010216026e-17	8.88523099215618e-16
LINC01558	30.9611489577547	1.67789035783013	0.208953654182003	8.02996417745655	9.75011308465345e-16	3.06491929251483e-14
LINC00926	226.857529096522	1.67335257392942	0.264680392095048	6.32216297053281	2.57927139560883e-10	3.67682953417964e-09
EFCC1	159.203927948026	1.67262878180994	0.185503720537535	9.0166859023806	1.93865279874028e-19	9.62523211448441e-18
SPINK5	63.8322118988308	1.67237761806753	0.385414059151887	4.33917128437825	1.43021020761409e-05	8.00960282043881e-05
CASP12	37.5937906155211	1.67205509924643	0.2168910115338	7.70919498886594	1.26613838982266e-14	3.49339092101071e-13
BEGAIN	59.0860191132338	1.66894406461809	0.263968052333093	6.32252293361663	2.57326817683219e-10	3.6710528645528e-09
(ENSG00000276170)	20.876102283366	1.66333145209342	0.277541233226844	5.99309671126928	2.05882327805989e-09	2.51075033203195e-08
SULF1	1552.12238797473	1.66313233556247	0.206312231556236	8.0612396221847	7.55246185751195e-16	2.40464762728938e-14
TRIM46	41.1207263488421	1.66254847111163	0.241954415254959	6.87132933432823	6.36063573786705e-12	1.16768861150677e-10
ADD3-AS1	37.8511037706901	1.66039554307875	0.243765887590445	6.81143518271272	9.662983355424e-12	1.71213142936924e-10
LINC00996	19.6095580966555	1.65665824440493	0.329494891108727	5.02787232551736	4.95951889391475e-07	3.85792753314567e-06
MOXD1	79.0777601876585	1.65482552633123	0.269737761641742	6.13494201278767	8.51902621347728e-10	1.11786970891912e-08
CYTL1	52.9814644863074	1.65451292552186	0.22741319670719	7.27536022305757	3.45497265900314e-13	7.68465963646124e-12
ADAM23	151.168654888773	1.65223288814459	0.205503728027936	8.0399168618488	8.98994453832079e-16	2.85267767921724e-14
RBM11	13.167366358575	1.65106632946435	0.23833116692835	6.92761400342033	4.27997610199873e-12	7.96600497639071e-11
LINC02913	13.6220755242863	1.64939447480189	0.273013072433785	6.04144871195473	1.52736559998287e-09	1.90839565039028e-08
GATA6	290.693076925358	1.64601873463495	0.180078889458753	9.14054245659911	6.21398408365096e-20	3.26616029335364e-18
NA(ENSG00000259834)	71.7982890560901	1.64537678606072	0.278695595420145	5.90384926457217	3.55116649674185e-09	4.10204419700377e-08
PLLP	266.812451935759	1.64354675760065	0.188005051329148	8.742035099489	2.28948330515292e-18	1.02088169083086e-16
CD3E	310.324063155965	1.6395552660358	0.246172746192473	6.66018189013456	2.73488904639718e-11	4.52217989332651e-10
NUP210	416.161052283465	1.63851500638976	0.247510779697798	6.61997432350352	3.5926126616622e-11	5.83784045375628e-10
CHST15	869.686489838716	1.63724899040071	0.166586548808196	9.82821843728694	8.51110551009687e-23	6.02080723246213e-21
C2	230.583918114813	1.63493264681404	0.282516495126017	5.78703429718245	7.16399559236618e-09	7.86493028363794e-08
PVT1	52.8422519678863	1.6341412097996	0.2123241216056	7.69644634553146	1.39902506437838e-14	3.84103507812707e-13
TMEM156	37.2511930721719	1.63297237681593	0.249864305541355	6.53543679749669	6.34241618815934e-11	9.86324342252845e-10
(ENSG00000260711)	114.158792549487	1.63143522465005	0.220065819390206	7.41339672453769	1.23104915510194e-13	2.93223442424723e-12
RIMS1	22.2006322952803	1.63104949983509	0.221136522262624	7.37575812057873	1.6341246244382e-13	3.82930548668164e-12
MYO5B	90.6777713289858	1.6307817257922	0.277979487301183	5.86655418939346	4.44944894018659e-09	5.05587443885816e-08
PCDHAC1	46.5335884079927	1.62504252085031	0.31120342737248	5.22180149033285	1.77190857160035e-07	1.51830617449016e-06
LINC01347	130.110843985199	1.62262718725849	0.2004037625254	8.09679003433294	5.64283422392858e-16	1.83387239363841e-14
FCMR	260.968566909103	1.62215977228161	0.274404666257368	5.91156044977808	3.38881852020482e-09	3.93383085099902e-08
EOMES	62.8017130972866	1.62010495589429	0.285786362107369	5.66893725770449	1.43685967845982e-08	1.49543078371563e-07
(ENSG00000279500)	13.129606811647	1.61995209510761	0.252819906537545	6.40753379468179	1.47892313154381e-10	2.16398884652098e-09
MCF2L2	12.450352858481	1.61697826619607	0.264437083585499	6.11479390209377	9.66818317533364e-10	1.25207297185308e-08
HS3ST1	92.1043265447815	1.61540832089002	0.200176365024193	8.06992534155961	7.0341167180597e-16	2.24721518308539e-14
L3MBTL2-AS1	42.92182540487	1.61050784641027	0.173067140101705	9.30568243898776	1.33134585367275e-20	7.54576353269884e-19
ADGRB3	107.583467356215	1.60982636722104	0.141177575842521	11.4028474962394	4.04663041647155e-30	5.90274763928258e-28
SLAMF6	137.059290288456	1.60899733286195	0.243567561043923	6.60595904465208	3.94952074382192e-11	6.34655267604587e-10
SP6	33.3352346789227	1.60678228618106	0.354417873345157	4.53358142188348	5.79918967353055e-06	3.54988133008537e-05
PDE4D	377.420037610601	1.60667217620803	0.143280782596684	11.2134519863044	3.50261177752257e-29	4.77598882736538e-27
CCN4	27.2415706306121	1.60637763998951	0.297812533802312	5.39392220831051	6.89360725322454e-08	6.41211110647188e-07
BIRC3	535.378678639036	1.60584406227025	0.185178859621554	8.67185414983154	4.25140002014112e-18	1.80992294522614e-16
(ENSG00000283031)	106.003285796974	1.60089921290238	0.211068074276465	7.58475301577569	3.33121011088215e-14	8.50520768744497e-13
SLITRK2	112.625634595206	1.59817014779292	0.500980045765219	3.19008743222857	0.00142229757024619	0.00462724419805642
FOXO6	19.7917819034498	1.59595935181249	0.246022300053914	6.48705158622917	8.75323753107413e-11	1.33152522734213e-09
MYRFL	25.0388002694375	1.59367255117513	0.395815205924583	4.02630451615035	5.66603023140039e-05	0.000272470459658219
RAMP1	42.9011808043311	1.59134756162566	0.308095219108317	5.1651160515613	2.40289789369078e-07	2.00422560574377e-06
LAYN	140.868137768892	1.59072535904181	0.192151482096611	8.27849643252823	1.24740235248418e-16	4.43712099559448e-15
SCML4	67.5952019004968	1.59038525177788	0.288307988590636	5.5162718853276	3.46266432492821e-08	3.37251317816637e-07
DOCK5	591.896426534936	1.58967519608143	0.199716696971497	7.95965094650202	1.72525282659053e-15	5.25308777313171e-14
ACSM1	16.5956673468075	1.58664278263791	0.264811658802145	5.99158960679814	2.07799774910773e-09	2.53249246405183e-08
GSDMA	38.4680719229871	1.58239515038797	0.481104078064213	3.28909111881768	0.00100511478362583	0.0034419007977229
CLIC3	32.7042912543976	1.58180974259702	0.355289465501077	4.45217180972742	8.50061052128411e-06	5.02058971057762e-05
MIR3142HG	29.3625341718097	1.58141478557739	0.295177010129842	5.3575133946975	8.4375114347958e-08	7.73726377527059e-07
(ENSG00000240207)	60.538172214091	1.57930918170657	0.200046295735543	7.89471844954525	2.90971336323175e-15	8.67703270300028e-14
PLP1	284.082591598935	1.57874408280797	0.262369106499471	6.01726363241305	1.77390058044046e-09	2.19457509678818e-08
OBSCN	651.913226477898	1.57801618921951	0.167194841203944	9.43818707477133	3.79284725561979e-21	2.2875002182371e-19
PLA2G2A	4475.61339144034	1.57793918777972	0.352851670839534	4.4719617850338	7.75052800472192e-06	4.61232401849628e-05
BAMBI	205.251137728945	1.57532131149237	0.174485608578866	9.02837388322679	1.74241616503276e-19	8.67382142259829e-18
PTPN7	227.17307677168	1.57445843035012	0.261675828971119	6.01682790703567	1.77867996489426e-09	2.1990421090286e-08
DDX25	17.1863274142734	1.57327760483695	0.307627297393317	5.11423276857463	3.15018708594722e-07	2.54773353666078e-06
PDE1A	583.298031695887	1.57274020509676	0.133761170482575	11.7578232862551	6.43725033498537e-32	1.12157166253166e-29
CD48	103.805988169703	1.57195999086405	0.270869461067161	5.80338582530087	6.49890118951489e-09	7.18929004603773e-08
GPR173	122.461672404255	1.57052484817305	0.150720449819013	10.4201178410691	2.00704366546246e-25	1.91811812491417e-23
PRLR	21.4976335826515	1.57008646030602	0.232040533949916	6.7664318538627	1.31997166650466e-11	2.28920800448094e-10
PDE6B	63.7004673641446	1.56832636207994	0.150845215462566	10.3969248031545	2.56063935153883e-25	2.42128395366363e-23
PKD1L3	22.0433724343541	1.56387678403101	0.256253020792979	6.10286184799529	1.04185891874552e-09	1.33911607063077e-08
LINC02908	61.9111465682981	1.55665342358165	0.200895310321006	7.7485801987827	9.29256736931924e-15	2.60982448042508e-13
LINC02985	18.4696262097154	1.54967735094786	0.206281177292978	7.51245155415648	5.80302201636669e-14	1.4311332278109e-12
RAB37	219.802311323409	1.54952995105523	0.179660297072591	8.62477673867557	6.42178108633829e-18	2.66164437668783e-16
CASQ1	80.8104006104644	1.54855220999677	0.230954575612621	6.70500770936944	2.01395734650017e-11	3.39575585923778e-10
DEFB124	20.5382204784621	1.54846858192372	0.369009060616638	4.19628878308876	2.71324255088898e-05	0.000142413068563676
THEMIS	41.8055424336084	1.54814031672375	0.297415814571274	5.20530597525688	1.9367721567854e-07	1.64237231519743e-06
LINC01515	20.4329542423524	1.5455180249722	0.18477816693433	8.36418095608384	6.05339539709063e-17	2.26005438863203e-15
C16orf89	727.61431923722	1.54542050078611	0.196394904555275	7.86894397431348	3.57647282777134e-15	1.05483525392121e-13
DPP6	51.3153050348181	1.54161339648812	0.357552223993008	4.31157546517812	1.62095431986035e-05	8.97895126194058e-05
RHOH	94.4158382066335	1.54146120889445	0.292426383043107	5.27127953659098	1.35475950300956e-07	1.19068237123451e-06
LINC00648	48.6296615986648	1.53530514623799	0.207489123064154	7.39944881719551	1.36750918068639e-13	3.24085897392641e-12
SSX2IP	138.462049534982	1.53520935251654	0.160259845974368	9.57950098593063	9.75149380252253e-22	6.11646196273555e-20
CACNA2D3	83.7505137862838	1.53492693470858	0.166226653598669	9.23393993369107	2.60856110237827e-20	1.41865012322115e-18
TBX18-AS1	20.6880507892644	1.53473584997999	0.243635457225782	6.29931237208103	2.98968951227963e-10	4.22667074023786e-09
(ENSG00000274460)	22.357742486847	1.53463740198989	0.232618449884548	6.5972299392054	4.18910803761319e-11	6.71434803609603e-10
PARD6G	151.008797204442	1.53325665460659	0.207594168069263	7.3858368415004	1.51497478952816e-13	3.57234092914178e-12
QPRT	223.720687622117	1.53191451399804	0.140510488316511	10.9024922790623	1.12142798188847e-27	1.3025870577281e-25
DAB1	30.9811056286453	1.53082615543078	0.340517297232154	4.49558999755337	6.93773060169253e-06	4.17885008745353e-05
SAMD5	43.5448355235811	1.52998065559476	0.288659130764421	5.30030230307664	1.15611092600047e-07	1.03004447417381e-06
LINC02084	15.0890708835462	1.52584041993749	0.290272829293139	5.25657335429277	1.46764253022871e-07	1.28091973521863e-06
MYCL	27.6068416011016	1.52523271153323	0.248447666832767	6.13905025141525	8.30163056119277e-10	1.09468663118405e-08
TIGIT	64.9150113315813	1.52451506826342	0.278594143991676	5.47217197899527	4.44553097807652e-08	4.25058721618221e-07
SYT1	36.6502373157664	1.52403591194085	0.268424225849987	5.67771372764462	1.36506914098811e-08	1.42386397039763e-07
(ENSG00000280383)	22.4555427938215	1.52367758552168	0.214164504648663	7.11451969139925	1.12303235426053e-12	2.27864275499553e-11
NELL2	118.180302135415	1.52308580389814	0.228283141002195	6.67191539949723	2.52486115137137e-11	4.19331970744528e-10
(ENSG00000269399)	19.9843872835211	1.52263015439166	0.209367542963584	7.27252243991082	3.52835946704928e-13	7.83862338742224e-12
IPCEF1	57.8234755978354	1.52052283116356	0.243255184295134	6.25073145129258	4.08534815735934e-10	5.67335765882145e-09
CAPN10-DT	65.8158199458722	1.52020698619877	0.213527474735557	7.11949124149698	1.08326170541524e-12	2.20364708224849e-11
ADAM19	490.618723352393	1.51926312298212	0.185469945870992	8.19142484701472	2.58151592233912e-16	8.70783694168171e-15
SEMA3D	236.429574430757	1.51615592512704	0.356639972093652	4.25122264401957	2.12606684067965e-05	0.000114696673569578
(ENSG00000273328)	17.2525775533475	1.51612662907307	0.321300729007917	4.71871518547258	2.37338829789993e-06	1.5842514225464e-05
(ENSG00000272087)	23.1033575693486	1.51560936935086	0.179948562827522	8.42245887122504	3.68663894299748e-17	1.41863977485447e-15
LINC01588	47.7634236075286	1.51545009471871	0.18444211820993	8.21639932042984	2.09704368126412e-16	7.21390693790619e-15
RGS9	25.991765150023	1.51321127172363	0.209013364434372	7.23978237381447	4.49405278250221e-13	9.83309200097024e-12
DIO3OS	1512.94516733651	1.51068995260797	0.143771918558734	10.5075453381449	7.97420648481584e-26	7.85605462956962e-24
IGDCC4	300.980566545107	1.50651344172857	0.18537412277731	8.12688102933515	4.40477316366038e-16	1.45411608106311e-14
IGSF10	871.564456521511	1.50558122709845	0.152363450769844	9.88151173717333	5.00717439660859e-23	3.62384617773015e-21
IL2RA	133.663324395359	1.50535613451815	0.232665057114139	6.47005679834282	9.79660860786383e-11	1.48066493312589e-09
ADGRG6	322.957016826801	1.50310600042555	0.186715843345909	8.05023276809406	8.26367204313304e-16	2.62664724384517e-14
(ENSG00000267838)	23.0440585900305	1.50055923972711	0.290825778677198	5.15965003705071	2.47411881570892e-07	2.05090280859889e-06
SFRP5	22.1599246985778	1.49987252517443	0.449672960311579	3.33547412798664	0.000851540771099919	0.00298554922485321
SNX20	151.006135122439	1.49787563967096	0.248552742354836	6.02638951185893	1.67662835615205e-09	2.08520262906233e-08
OMG	17.4681680062566	1.49774195447621	0.299137771931749	5.00686337537453	5.53241666752788e-07	4.23184896068586e-06
B3GNT7	110.737874311804	1.49707652659189	0.296193809913227	5.05438154507846	4.31787645961102e-07	3.3938797552423e-06
CIT	106.578800117438	1.49478532835837	0.183628853157738	8.14025303024872	3.94452665288136e-16	1.3067633455505e-14
LINC01819	20.7077494585409	1.49447262960691	0.219558652926349	6.80671251024768	9.98541895858239e-12	1.7659363584929e-10
ALPL	865.296741102482	1.49435337715898	0.230708373244953	6.47723945230354	9.34158853837932e-11	1.41644376733831e-09
CFAP46	11.7884898752319	1.49032678559111	0.301750778596533	4.9389326931408	7.85513170609098e-07	5.82158382487255e-06
SPOCK2	1008.13081847308	1.48911672508662	0.216765233270687	6.86972123074312	6.43274853356407e-12	1.17977611263231e-10
NTN1	402.623931511722	1.48412992926601	0.210164204841168	7.06176358808412	1.64402523990165e-12	3.26669724807067e-11
DPY19L2P1	13.1816072028847	1.48199805257006	0.19535488488245	7.58618374688617	3.29465119587171e-14	8.44624680554741e-13
ITGB2-AS1	190.898083330264	1.48115518306151	0.211031619187362	7.01864103950451	2.24036534184792e-12	4.35956097596197e-11
GPR162	206.813108320793	1.4805160246146	0.161711146641543	9.15531214367295	5.42008853803207e-20	2.88922963229885e-18
ACTA1	112.022441487843	1.4800529267296	0.480301209547933	3.0815098886023	0.00205953635720118	0.00638363574090876
C3	39754.8961602387	1.47615199389583	0.157188112042956	9.39099003550877	5.94388920278919e-21	3.50614931438508e-19
LINC00954	41.7795432754505	1.47508777472899	0.161737357603028	9.12026631688567	7.49399471819893e-20	3.89542813846269e-18
PDE6G	20.5888591685028	1.4695792372291	0.27042464954077	5.43433906533561	5.49999105280209e-08	5.18244024239243e-07
(ENSG00000229771)	21.5526811675527	1.46571358348832	0.409023004747795	3.58345023745566	0.000339085387679812	0.00132185105656682
LRRC4C	58.0338808918426	1.46557814625279	0.225620964878161	6.49575338463879	8.26189030262937e-11	1.2618830342904e-09
TMX1P1	12.4318251580803	1.46522384955836	0.235261257055943	6.22807115754694	4.72212600925186e-10	6.47640270525454e-09
EPB41L1-AS1	19.2211691282344	1.46329484662871	0.2626573605991	5.57111684702477	2.53111494025365e-08	2.52668381065002e-07
CR1	158.528336764551	1.46271889906192	0.265903222138822	5.50094461923543	3.77761861432125e-08	3.65279801981927e-07
LCK	260.359367774165	1.46142232960576	0.242213295964025	6.03361728673566	1.60329524840897e-09	1.99796070790143e-08
PCDHAC2	43.2294940456513	1.46056325831354	0.269755915358044	5.41438824937331	6.14985968499135e-08	5.76878911727229e-07
SLC44A3-AS1	70.6665933802214	1.46039265356748	0.167438184760264	8.72198092483182	2.73376388358388e-18	1.20754072763845e-16
MEIS2	753.636036165614	1.45913378882207	0.122450308839923	11.9161299195216	9.75348829633904e-33	1.85385241689103e-30
DNAJC12	25.6057994409955	1.45893288141549	0.160173642201952	9.10844544307748	8.35708014787826e-20	4.32019717424794e-18
CARD11	169.056123088383	1.45755227336857	0.285906318738629	5.09800650716306	3.43249022727425e-07	2.74613812102975e-06
B3GALT2	14.3823866073977	1.45719897235718	0.262732639592012	5.54631877721782	2.91746711126487e-08	2.88329719709407e-07
(ENSG00000275180)	30.5324952083514	1.4570661559116	0.232110686853463	6.27746260055437	3.44143007469765e-10	4.82543887597508e-09
KCNA3	23.0956552401892	1.44944311073915	0.320980367464049	4.51567528005118	6.31153160891166e-06	3.83233592400422e-05
MELTF	347.42792507482	1.44687981325772	0.173945789457574	8.31799273652795	8.94654942617093e-17	3.23123264015851e-15
OAF	3273.80105692247	1.4441957311402	0.135129569101365	10.6874886136643	1.16482380596098e-26	1.23833274332021e-24
NA(ENSG00000267528)	13.8669787858522	1.4441923125435	0.441579084347808	3.27051792925499	0.0010735073695002	0.0036442699209607
CD8A	206.321742500353	1.44334142784474	0.289377274580614	4.98774974619737	6.1086625244969e-07	4.61077828814513e-06
(ENSG00000240219)	34.9349620435853	1.44243435314415	0.243095657431882	5.93360806351853	2.96348789566152e-09	3.49179409722372e-08
ZNF540	96.2236850836604	1.44018229412463	0.184907573349692	7.78866039954454	6.77233595870951e-15	1.95452524133492e-13
LAT	14.1147465317647	1.43870908663002	0.240748489195731	5.97598386364258	2.28705639102465e-09	2.75692121139724e-08
MGP	12741.3037126405	1.43870074264813	0.142608387272961	10.0884721450104	6.21289762774786e-24	5.08296063744919e-22
LRRC1	212.986150854868	1.43481961310336	0.161806358463277	8.86751068827129	7.47991987769783e-19	3.518741308466e-17
(ENSG00000174171)	23.8522928656367	1.434749037972	0.390303049220874	3.67598726383525	0.000236931343378518	0.000964381805830319
KLRK1	14.2477201320276	1.4328909906665	0.25585363040188	5.60043251454279	2.13817637686817e-08	2.16079832886833e-07
SLC16A10	27.6985760797577	1.4317081156103	0.336152336290228	4.25910505757779	2.05246994509479e-05	0.000111012724796921
GATA6-AS1	91.4417908158778	1.43108744975697	0.204785438820982	6.98822854787046	2.78378651630237e-12	5.30290908240680e-11
PARP15	317.081350771393	1.43098477064823	0.229522211780724	6.23462435093353	4.5286347537304e-10	6.22463989488275e-09
MPZL2	218.14858476949	1.43008255600624	0.262376341397116	5.45050117091831	5.02280720879945e-08	4.76381871209573e-07
SYT12	244.914669138208	1.42924683746828	0.224402741194543	6.36911487738564	1.90122172912981e-10	2.74350377891377e-09
SEZ6L2	99.7617176396891	1.42738096481657	0.274296966502394	5.20377962256505	1.95275562554779e-07	1.65518029756454e-06
LINC00475	12.8781232914707	1.42719883950557	0.298944036675569	4.77413383246192	1.80482336054646e-06	1.2367575082084e-05
TGM2	3490.68888481421	1.42644548497103	0.18977238928264	7.51661235000068	5.62137758619858e-14	1.38997979026936e-12
LTBP1	1815.25638045766	1.42554029329206	0.145460454582447	9.80019138111565	1.12372532749812e-22	7.77394834100447e-21
BICC1	803.396248897746	1.42548220903048	0.100733530985705	14.1510199740022	1.84068007883329e-45	8.88104539574514e-43
FLT3	33.3868607046497	1.42472473580469	0.285549051324037	4.98942205970746	6.05602020080031e-07	4.5747142560602e-06
(ENSG00000270605)	27.6093576241208	1.42409941234695	0.239750514453097	5.93992223789598	2.85157306386357e-09	3.37048054916588e-08
PLCH2	81.6238452446022	1.42250713627771	0.286655123005891	4.96243402650953	6.96152161713268e-07	5.20854680992388e-06
RASAL3	321.108969246771	1.42087712823304	0.2275069946577	6.24542173031139	4.22658143954882e-10	5.84925524649703e-09
DUOX1	267.097899746	1.42053503005011	0.146760994274133	9.67924098004343	3.69448564384583e-22	2.42226955959048e-20
ARHGAP44	221.981863225318	1.4204934255609	0.177855958874345	7.9867631905686	1.38527831269432e-15	4.25048155158882e-14
CPT1C	130.425408720242	1.41918694690958	0.121926597663271	11.639683006894	2.58976338386307e-31	4.39023221568931e-29
CD1C	117.451167009797	1.41847934953582	0.227997529211029	6.22146807662513	4.9252438091723e-10	6.73534249688918e-09
ADM2	16.9131741741709	1.41778077494237	0.296104505598807	4.78810942803865	1.68359843541715e-06	1.16044951499064e-05
PDZK1IP1	80.2110085716328	1.41747707345506	0.319400227895016	4.43793381988746	9.08265339753937e-06	5.32756511787713e-05
SLAMF8	164.917445314869	1.41675686949933	0.250604240178883	5.65336352045773	1.57338051661917e-08	1.62850941590885e-07
LINC00649	86.881680043903	1.41244991444913	0.157320594559804	8.97816282986525	2.75325410072541e-19	1.34217571019042e-17
PCSK2	32.8557077041361	1.41140906694883	0.288297636825141	4.89566644559381	9.79731255561867e-07	7.12624779122832e-06
NRXN2	110.662593157274	1.41071038469223	0.209102557418066	6.74649990947622	1.51454161668112e-11	2.59554914399714e-10
TNFAIP8L3	92.6073731024733	1.40945720578379	0.201166545913271	7.00641947887026	2.44494162075695e-12	4.71377730305159e-11
UPB1	19.3732100045577	1.40673583327945	0.272692362903886	5.1586917150858	2.48681386042063e-07	2.05961163783165e-06
AP1S3	26.0126481327174	1.4062752494321	0.258530674145075	5.43949090018991	5.34330382415617e-08	5.04520440018815e-07
(ENSG00000275897)	14.9750497625332	1.40098197415459	0.333933164651854	4.19539633212293	2.72394854275485e-05	0.000142815658202892
CSRP2	1673.76309228056	1.40073878938889	0.175140628642424	7.9977946878831	1.26667349672212e-15	3.91379231327097e-14
BCL11B	95.6688669412526	1.39917324605603	0.28611465628157	4.89025366347917	1.00706115656735e-06	7.30245463704345e-06
SHISAL1	28.102699172903	1.39887892515435	0.27237994990061	5.13576320747837	2.81001291555333e-07	2.29695973205764e-06
(ENSG00000268230)	12.7310479421189	1.39786421615072	0.268033515125478	5.21525905257152	1.83560521257551e-07	1.56575626858719e-06
LAX1	59.9962278973869	1.3969614962421	0.270490648031308	5.1645463767768	2.41022715163675e-07	2.0058931584409e-06
CRTAM	29.2802610688539	1.3966983909781	0.331220271970767	4.21682641182472	2.4776455215284e-05	0.000131514402760508
SV2A	40.8110515699051	1.39631774930867	0.20717069114976	6.73993865425343	1.58453517590811e-11	2.70564413839046e-10
ATP6V1B1	66.8807566449722	1.39620947776394	0.221684780309311	6.29817471373473	3.01170945700158e-10	4.25460486879871e-09
PRDM6	80.8165174446084	1.39590866607748	0.28927813512116	4.82548971595391	1.39659671754205e-06	9.77306077872399e-06
KIF26B	18.8911451478167	1.39577135601559	0.271956761695488	5.13232819553296	2.86179915861774e-07	2.33523307752428e-06
LPAR5	75.129583643796	1.39518078839422	0.310116338043375	4.49889482507393	6.83076390012492e-06	4.11837501789973e-05
IL7	33.3235085438776	1.39017932728512	0.218280468695506	6.36877561970227	1.90543118185463e-10	2.74546186612496e-09
SEPTIN1	240.952394509216	1.39010287030118	0.20524659897866	6.77284241112182	1.26276478608308e-11	2.20217284334804e-10
(ENSG00000255026)	28.864272179857	1.38410772877037	0.353820224882273	3.9118954526438	9.15745557557938e-05	0.000417735373492551
SLC14A2-AS1	74.8981081001966	1.38332349191588	0.279733131976354	4.94515426950859	7.60835880103852e-07	5.65428465873388e-06
TMOD2	1104.67674322438	1.3831928982748	0.102294845223485	13.5216285361488	1.16566439767678e-41	4.6668738236349e-39
SGPP2	60.2671588563997	1.38306666321576	0.314247010797934	4.40120865335803	1.07649542657845e-05	6.1927283527749e-05
KBTBD12	28.934349579686	1.38238540074149	0.302352094228969	4.57210459966129	4.82849783245169e-06	3.00853787129945e-05
THSD4	185.286519754226	1.38082826752425	0.292619425317827	4.71885373305096	2.37177268506401e-06	1.58373479825584e-05
GAS2	46.7119521358185	1.38061923820512	0.205193922942525	6.72836319130093	1.71582214408644e-11	2.91201309852166e-10
MIR142HG	111.959935982172	1.38054004159811	0.275720611409525	5.00702517138846	5.52777004816836e-07	4.23001419261423e-06
RDM1P5	11.2234073559222	1.38009497279551	0.290951045647598	4.743392379717	2.10168619722289e-06	1.41594805489234e-05
RORC	111.602646651025	1.3800440799762	0.338320964132455	4.07909714822137	4.52109421977445e-05	0.000223583258695127
CHODL	58.2959804771551	1.37936271805587	0.283620095004793	4.86341674073751	1.15376570078271e-06	8.22675604078374e-06
TMC8	804.939331534306	1.37791484862801	0.239651652482741	5.74965719765793	8.94245752762807e-09	9.61544133127871e-08
FBLN1	15975.58246185	1.37752567643624	0.156231335907753	8.81721754750667	1.17339122508067e-18	5.41169183390758e-17
(ENSG00000280157)	14.1764437747782	1.3762511270392	0.324716558978428	4.23831519824226	2.25203447251689e-05	0.000120765268365205
PAMR1	1017.93002406493	1.37317498477726	0.278678746962622	4.92744782206675	8.33106613995732e-07	6.15008519245104e-06
(ENSG00000272240)	36.813963125482	1.37248944338857	0.219872076847761	6.24221803452958	4.31409007985919e-10	5.96022268962631e-09
FOXL1	26.135971936828	1.37242075399549	0.345836345133814	3.96841099354223	7.2353471323401e-05	0.000338254725439115
TRIM59	25.9252615884763	1.37237588634441	0.220571752201572	6.22190227282706	4.91162954746881e-10	6.72160968688877e-09
PDCD1	36.1850292037486	1.37088984052789	0.288559790483813	4.75079995805858	2.02613496497427e-06	1.37044506239831e-05
QSOX1	3961.88943858231	1.37064724750321	0.116976432498346	11.7172939730623	1.03939222479665e-31	1.79433426550445e-29
BDNF	20.3614848918779	1.37010150259037	0.299573731542385	4.57350347621025	4.79635717250808e-06	2.99049214430366e-05
PEBP4	21.1916085905188	1.3698410839628	0.235029609194309	5.82837664011217	5.5969146647088e-09	6.26514831920437e-08
(ENSG00000254135)	64.132194407328	1.36736491671737	0.28006919933321	4.88223953213278	1.04887736038524e-06	7.55906751833359e-06
(ENSG00000238260)	10.8039628944842	1.3664626879226	0.254059275947197	5.37851917757417	7.51009835880765e-08	6.94093913642847e-07
TRAF3IP3	231.334740625547	1.36621603663454	0.261769217540662	5.21916231965787	1.79734191351067e-07	1.53799830770943e-06
(ENSG00000279048)	11.4056482767872	1.3651890952483	0.289717575772647	4.71213764511003	2.45131706884039e-06	1.63048544660197e-05
SPAG4	64.5273107603434	1.36480641192512	0.209030302961135	6.52922754543814	6.61097508911037e-11	1.02470113881211e-09
LEF1	81.8455896413804	1.36304894695953	0.324630918576856	4.19876502501666	2.68374626473094e-05	0.00014106160185319
TMEM198	80.7432368497047	1.36113056383996	0.131353190893362	10.3623715159305	3.67729628138293e-25	3.39194530033248e-23
CD5	124.930621433828	1.36100721690724	0.281591642022533	4.83326567199154	1.34311352733868e-06	9.44092911614941e-06
PROSER2-AS1	23.9519578134818	1.35975347972264	0.337684171474548	4.02670185512421	5.65646815656749e-05	0.000272149734855869
GDF7	48.9099046858982	1.35903835587799	0.336711727846591	4.03620736518325	5.43222072801385e-05	0.000262703925569357
GCNT1	212.1808610232	1.35833432132313	0.223858588185624	6.0678231392972	1.29655567439664e-09	1.64735233795554e-08
PMP2	38.4917195954143	1.35795923133675	0.309200336524117	4.39184266939125	1.12394020901533e-05	6.44399235619791e-05
VSIG2	123.873779955398	1.35654508610826	0.206990611420954	6.55365514791139	5.61455420011148e-11	8.84092605719647e-10
ANGPT2	292.560043349751	1.35627993185923	0.167530094454886	8.09573907465604	5.6917708914469e-16	1.84658711835097e-14
ZDHHC11B	464.647819021419	1.35616925092128	0.286978534086798	4.72568185365079	2.29344481384775e-06	1.53633859245899e-05
(ENSG00000280135)	32.116746162319	1.35377610930692	0.333088119853378	4.06431820475265	4.81730687100281e-05	0.000235999123643999
NA(ENSG00000263264)	25.360084342048	1.3512210715081	0.316858225381011	4.26443425883389	2.00409338113889e-05	0.000108614703781366
(ENSG00000276997)	42.2334002902198	1.35037995278004	0.175634238663893	7.68859171795218	1.48763356725556e-14	4.05692765725332e-13
PTGS1	598.765582951995	1.34963127094935	0.260109232161207	5.18870960379021	2.11756319405662e-07	1.78362518453731e-06
DOC2A	26.7830252269092	1.34776562331871	0.258292303662566	5.21798599574006	1.80879136636244e-07	1.5463892385662e-06
RAB33A	14.0551072786117	1.34707477717421	0.342238925043344	3.93606535844397	8.28284238939573e-05	0.000381631354655385
ALDH3A1	31.0276055892654	1.34702340762812	0.278483262863294	4.83699951579986	1.31813749098484e-06	9.28966036249503e-06
SCD5	199.002538122182	1.3451225426757	0.148041882702272	9.08609454380482	1.02660473163421e-19	5.26365701230544e-18
MLC1	36.0712156507452	1.34433360970277	0.281006197163523	4.78399986645302	1.71840797342465e-06	1.18270968675683e-05
MST1R	133.819838210089	1.34177805926166	0.252218457136867	5.31990431823766	1.038218393468e-07	9.35639631699586e-07
KCNN4	117.353799912059	1.34057401999111	0.26316378534694	5.09406724874311	3.50462361407225e-07	2.80146569864051e-06
TESPA1	115.051851067955	1.34018851810901	0.202513211953357	6.61778313218242	3.64625404276739e-11	5.90460949421291e-10
SPTB	364.126574359532	1.33908036255695	0.325456004047248	4.11447429423534	3.88062798725904e-05	0.000194828646841658
TRAC	364.000000940731	1.33832874041068	0.237108183096724	5.64438022733585	1.65777340446248e-08	1.712092324466e-07
VEGFD	603.714933994914	1.33821603481268	0.206806570358721	6.47085840885736	9.74477169325601e-11	1.47520007201929e-09
SLCO2B1	2511.66323681684	1.33818281029579	0.201171153647874	6.65196170539501	2.89211962493151e-11	4.75292707269312e-10
F2RL1	28.8337327091393	1.33732417071637	0.295174147972957	4.53062769859809	5.88086949116554e-06	3.59520211875445e-05
TPRG1	1222.2842526906	1.33682946094745	0.166797980249472	8.01466216166417	1.10440160231023e-15	3.44635571321255e-14
HSD11B2	61.7307418810766	1.33522299318346	0.231675099939708	5.76334268780263	8.24641161332273e-09	8.92310105393294e-08
UNC5C	284.220815034364	1.33487031155435	0.134944805000777	9.89197258498883	4.51051170841781e-23	3.3154022975507e-21
RAB40A	26.8122539440051	1.33376601163608	0.247783457733375	5.38278876175529	7.33405884285766e-08	6.80089664518112e-07
XK	11.4003697750915	1.32984158491198	0.266565606361695	4.98879657830858	6.07565817403364e-07	4.58770705701409e-06
TNFRSF11A	158.520361412612	1.32877207821405	0.228860112310711	5.8060448576991	6.39658311745338e-09	7.08443228493939e-08
MTHFD2P1	17.8615538517628	1.32760997175131	0.23351988561676	5.68521163944946	1.30650760474955e-08	1.36808868105578e-07
PRRT2	157.753660982091	1.32712156991177	0.161711254814838	8.20673595929575	2.2728263805074e-16	7.76184646134441e-15
CMTM5	17.9439016262754	1.32678893420481	0.284144778109274	4.66941163949372	3.02063584581312e-06	1.9599760245057e-05
FLRT2	1080.90604969454	1.3266471817253	0.232605088994867	5.70343145740278	1.17419266810987e-08	1.23849682936229e-07
CD180	115.886195187985	1.3253455532325	0.28797199579487	4.60234179915392	4.17766867265689e-06	2.63619018824228e-05
GRIN2C	62.6286461470727	1.32473749641522	0.196491493949246	6.7419584929076	1.56265729717314e-11	2.67313839644609e-10
PGF	235.505369927334	1.3241708071806	0.186931170424003	7.08373463974511	1.40320486333848e-12	2.80001123154191e-11
NETO2	37.6341758062599	1.32395239605314	0.200717795893852	6.59608875315324	4.22146269019515e-11	6.76044795245976e-10
STARD5	71.9402547092172	1.32151417813044	0.158005376933498	8.3637291576897	6.07663283052845e-17	2.26423762320899e-15
MRPL20-DT	51.5290707362142	1.32127340816634	0.193610029339681	6.82440580517766	8.82899817182162e-12	1.5792324961898e-10
GNA14	258.007024912258	1.3197458317841	0.127352882649944	10.3629050581579	3.65683603013694e-25	3.38968884626044e-23
MORN3	21.8957039630428	1.31934328972616	0.221430398434114	5.95827537256016	2.54913720938961e-09	3.04746600184779e-08
C8orf34-AS1	33.4021168524359	1.31743208443355	0.233516173619519	5.64171664862971	1.68363014361542e-08	1.73688971559272e-07
RBP5	139.533526304687	1.31475780497586	0.174531273023279	7.53307864087198	4.9557743766009e-14	1.23350273074734e-12
KBTBD11	352.124590372872	1.31428569420726	0.195751396588873	6.71405526146813	1.89288567978592e-11	3.20021831415379e-10
SERPINA5	359.67102830969	1.313251961039	0.251264634597972	5.22656904398913	1.72684353704846e-07	1.48374496970963e-06
VEPH1	14.5743515198342	1.31172998706153	0.222247510914866	5.90211328649707	3.58874588633931e-09	4.1429098983587e-08
LINC02965	25.5329445661453	1.31156102454797	0.240655774687131	5.44994619910153	5.03850598412005e-08	4.77630060973234e-07
PNMT	26.4107977660456	1.31114737839926	0.322881544309428	4.06076903900939	4.89113386846363e-05	0.000239242178328256
IL2RG	474.081424374048	1.31074061714726	0.220864752583291	5.93458486162457	2.94589931024448e-09	3.47542240256241e-08
SLC7A7	476.325129814459	1.30942008566285	0.261267377030733	5.01180093949816	5.3922970374857e-07	4.14319531867572e-06
HAGHL	39.2316300968871	1.30896154223467	0.256476352644662	5.10363442374814	3.33191641355504e-07	2.67591426179535e-06
MCTP2	133.535436588049	1.30874423791118	0.252273613811459	5.18779676613065	2.12796648734593e-07	1.79078467765601e-06
AQP9	209.15375669115	1.30851983019833	0.401862168837838	3.25614086536808	0.00112937704762098	0.00380169729965726
IDO1	110.617247945404	1.30749050435057	0.333657703832827	3.91865822167759	8.90432701877105e-05	0.000407968642591222
MAP4K1	204.447735740625	1.30348481498499	0.219156516160335	5.94773469583426	2.71878783606942e-09	3.22772433509894e-08
CD1E	17.2484951911855	1.30317599068295	0.296494659388293	4.3952764389469	1.1063187225393e-05	6.35070146492436e-05
CHRM3-AS2	25.8144153085195	1.30259253974422	0.419694099842064	3.10367131735806	0.00191135540384823	0.00598335961307803
DOK6	82.8129544887409	1.30241876933402	0.177730958752908	7.3280354670495	2.33550919733291e-13	5.33340735026861e-12
CRISPLD2	1477.80192206193	1.30217435216675	0.187391524660627	6.94895009005899	3.68014705640104e-12	6.91111049503976e-11
FXYD6-AS1	25.9607535747989	1.3002643414035	0.190724776417177	6.81749044790803	9.26445620716496e-12	1.65241016540496e-10
ZC3H12D	125.031602829903	1.29905660394823	0.234617706781254	5.53690777124252	3.07858559809107e-08	3.03138384088329e-07
(ENSG00000186148)	26.3708477963876	1.29880915047134	0.451502292982526	2.87663910163488	0.00401934999270778	0.0113340489753907
LINC02104	101.818841947081	1.2979563324889	0.17159540555107	7.564050612664	3.90707597953722e-14	9.8419610049467e-13
LINC00426	47.981302483437	1.29759734539137	0.210566159537285	6.1624211043352	7.16410276351643e-10	9.53372855028915e-09
GJC2	109.686175930026	1.29694520722038	0.244033243517405	5.31462512453915	1.06877122259698e-07	9.59109499394201e-07
COL23A1	47.7834191883942	1.29519819020749	0.343068446627477	3.77533463931146	0.00015979299969607	0.00068539431850489
(ENSG00000276980)	30.4944862485173	1.29507319999739	0.369416860003278	3.50572304682005	0.000455368780533964	0.00171339219022347
CAMK4	65.197311913265	1.29365338057386	0.260617700844114	4.96379707281529	6.91281717336822e-07	5.17416391214279e-06
DTHD1	17.5228416604443	1.29118212266678	0.340953072032837	3.78697899675303	0.000152489984304286	0.000657215766068197
CCL5	755.296893492179	1.29066730849691	0.258666936185413	4.989688003927	6.04768901359408e-07	4.57025558910843e-06
CXCL1	118.824053963592	1.28847514180556	0.446410464765561	2.88630138292618	0.00389798691020319	0.0110431225066687
FAAH2	25.5363910212427	1.28673614854721	0.208353406287011	6.17573847952696	6.58549185138688e-10	8.85769836794474e-09
CD37	511.231682301571	1.28215538654314	0.241458345273188	5.31004793018233	1.09596408684817e-07	9.80635103291585e-07
ABCG4	15.4961324639839	1.28184411012402	0.216235320815903	5.92800521805291	3.06636756703545e-09	3.60398741467246e-08
CXCR4	1130.47999917326	1.28083336392051	0.29494223247437	4.34265840186792	1.4076892173231e-05	7.89522742246461e-05
OGN	1475.52202241232	1.27986350107582	0.199228906308089	6.42408536388105	1.32664744427844e-10	1.95946035784831e-09
HSD17B1	179.610259445761	1.27820003001749	0.129779695636555	9.84899851820471	6.92303465148744e-23	4.97216576477249e-21
NA(ENSG00000267194)	193.760338228037	1.27774279287767	0.172794577002979	7.39457693082374	1.41859206301224e-13	3.35347322232428e-12
LINC01355	151.512051614564	1.27766953741787	0.20889933995571	6.11619710090398	9.58347819125793e-10	1.24281398432047e-08
DAPK1	1481.01974379974	1.27740242110076	0.164796097169701	7.75141185404007	9.08764176506471e-15	2.55991250139555e-13
ELOVL2	61.6854813410675	1.27730018100204	0.213305149469585	5.98813570220051	2.12259935520665e-09	2.58183271279402e-08
IL21R	28.0486531656636	1.27686046951064	0.310594281420368	4.11102375636625	3.93908664843533e-05	0.000197394922672723
ZBP1	87.0257811608376	1.27665700378081	0.26144530367824	4.88307491402479	1.04444167214548e-06	7.53864938425834e-06
SELL	381.217556293053	1.27630742350344	0.319620902358008	3.99319135290423	6.51899179126318e-05	0.000308365682594769
PSD4	538.852276741487	1.27608989767653	0.216816911066748	5.88556442114279	3.96697825959704e-09	4.54331283693472e-08
HAPLN2	16.2488531183104	1.27581781958964	0.374895154356163	3.40313232850583	0.000666180073533135	0.00240901371284727
DAPP1	119.706454509368	1.27479442346028	0.226948224245594	5.61711565577508	1.94171459480031e-08	1.9824874406054e-07
GCNT2	102.594792990141	1.27422330542476	0.162106640289943	7.86040166612357	3.82903615613031e-15	1.12755826838661e-13
MIAT	211.660972741603	1.27405724408664	0.27036422526436	4.71237362428729	2.44847926356986e-06	1.62917377307617e-05
DUOXA1	48.3253922680917	1.27385872804885	0.226616438008547	5.62121062021459	1.89623919111036e-08	1.94238066734478e-07
KHDC1	19.3239823725118	1.27377999577749	0.204355073830679	6.23317039259272	4.57088517897349e-10	6.27812747538278e-09
(ENSG00000261118)	12.6786746107929	1.2733121723419	0.230810729727841	5.51669401956883	3.4543609203639e-08	3.36616827749806e-07
RFLNA	16.0660221040969	1.27318034513163	0.338229541023427	3.76424939489079	0.000167050101400532	0.000711655367456147
EMB	1041.47219313257	1.27283412597125	0.198995628845017	6.39629188519797	1.59195556818683e-10	2.31676936787097e-09
NR4A1AS	142.970606148895	1.26984224846396	0.406172589218123	3.12636126162128	0.00176983990929077	0.00559151738971196
DIRAS3	45.3285206914565	1.26808896967927	0.183661140904127	6.90450338834183	5.03793550032536e-12	9.31226250585681e-11
HEYL	479.610608442319	1.26769763198974	0.148384684426046	8.5433185836747	1.30421195735525e-17	5.22156519181993e-16
SCUBE1	58.7461458696882	1.26726862014112	0.373961178409311	3.38877052835163	0.000702067367516295	0.00252066431111508
GOLGA8VP	11.4333337937194	1.26688589174149	0.249482654382448	5.07805199875498	3.81324344218672e-07	3.02630965211419e-06
NTRK1	33.9075806338087	1.26631613183003	0.33285796087755	3.80437387915104	0.000142163321349163	0.000618231388450936
PAPLN	1054.75348270016	1.26589894450407	0.121486647192818	10.4200665155808	2.00812706918261e-25	1.91811812491417e-23
CCR4	34.1377656579207	1.26555133914798	0.322719062993232	3.92152644287555	8.79897902082365e-05	0.000403534945734435
RALGPS2	266.160216365013	1.26465227973156	0.180020124452048	7.02506057909338	2.13973390375019e-12	4.18538179489265e-11
TNFSF15	23.1421813586481	1.26447654590825	0.319755713379245	3.95450806037207	7.66922864728723e-05	0.000356413621773287
MIR223HG	111.326134099429	1.26401750100886	0.21571485062967	5.85966843413516	4.63792257245882e-09	5.26050566883409e-08
TCEAL7	92.0379717342794	1.26304526759583	0.130993260241468	9.64206299826092	5.31097222491995e-22	3.41080424424296e-20
(ENSG00000268403)	24.2333360734535	1.26287928861585	0.222816447447034	5.66780102225648	1.44641795346272e-08	1.50454652461625e-07
ADAM28	183.362678693078	1.26076354560728	0.268586087588489	4.69407614119965	2.67814275915823e-06	1.76266569776427e-05
TTC9	102.483710121431	1.26005943446728	0.192326516552394	6.55166774220657	5.68980267887174e-11	8.94444586535752e-10
PTGFRN	1019.42114590751	1.25942531301106	0.161346406587318	7.805722728194	5.91615209215868e-15	1.71796657281096e-13
MFSD2A	62.0543797161799	1.25917067949892	0.3040427662591	4.14142620458161	3.45152923847719e-05	0.000176487569783764
UNC5C-AS1	31.9845812034837	1.25871565005381	0.204226026932966	6.16334592097297	7.12236799706223e-10	9.48489728242887e-09
KLRB1	88.1465021646456	1.2586537312059	0.248327266240964	5.06852811718457	4.00903767558663e-07	3.1656761200803e-06
ZKSCAN2-DT	49.8394096575424	1.25702618810631	0.179732878105977	6.99385778135216	2.67428657724331e-12	5.10883761664846e-11
STRCP1	12.1283948325088	1.2568273574834	0.250071997737089	5.02586202716211	5.01176130966454e-07	3.8921301099446e-06
GLIS3	134.489396883696	1.25598410851077	0.133443831173312	9.41208070442417	4.86411010413298e-21	2.90564951839588e-19
CDH4	20.6839708935983	1.25466291037216	0.290035434721724	4.32589525337122	1.51913603135106e-05	8.45727298873755e-05
PRSS35	19.8758386979247	1.25329109438089	0.321689020809886	3.89597099467554	9.7806094218409e-05	0.000442089184460197
GXYLT2	411.79315572539	1.25186859773054	0.129406688983981	9.673909498492	3.89218854190546e-22	2.53537663642491e-20
ATP1A4	32.3201475084066	1.25006588726622	0.294375426797339	4.24650216516482	2.17133682998446e-05	0.000116804016952023
CXorf65	24.2478504582526	1.24962684036792	0.30385884859995	4.11252410823531	3.913565873366e-05	0.000196168271281641
ACTN2	83.1125888089761	1.24844723348795	0.204898926147858	6.09299061229364	1.10820563579786e-09	1.42051127035479e-08
LAMP3	20.2031999751592	1.24773570964516	0.272261715008337	4.58285407335715	4.58672138519167e-06	2.8712021392266e-05
DENND1C	233.553398770364	1.24763029431089	0.239115617480263	5.21768635381533	1.81171910439278e-07	1.5474860820408e-06
DGKA	739.45482899225	1.2473334587008	0.17784981049878	7.01340898369612	2.32580288048794e-12	4.51181781465377e-11
E2F5	89.9141872419568	1.24696009981774	0.147834716227614	8.43482594371037	3.31696084548669e-17	1.28426444916714e-15
CD52	259.373911604156	1.24609021202179	0.257089327499742	4.84691536650055	1.25395889356809e-06	8.88059634936797e-06
SPNS3	22.9342771565734	1.24505947239346	0.260497502590104	4.77954475576135	1.75692560030175e-06	1.20735077494304e-05
LY75	87.6131079141354	1.24465925211034	0.20317953324095	6.12590861026493	9.01675523971086e-10	1.1741749712501e-08
SKAP1	88.3596031381082	1.24096285094415	0.211861944838154	5.85741272172379	4.7013374531832e-09	5.32601245373559e-08
SNAI3	32.6853365292052	1.23929941088715	0.223338734871199	5.54896763251507	2.87361367343264e-08	2.84593623647274e-07
SCAMP5	216.827017775669	1.23789422200244	0.150802963605709	8.20868630432919	2.2362162153125e-16	7.65070554973371e-15
DTX3	596.313393668369	1.23702595679619	0.123309224361153	10.0319012077567	1.10370615861588e-23	8.80018592655724e-22
MIR3147HG	33.7949020470036	1.23689994701979	0.428619831185669	2.88577395870418	0.00390452475267439	0.0110599792670591
DPY19L2P2	30.175532386188	1.23464183075886	0.199633503447924	6.18454222079474	6.22829426553733e-10	8.40127693151369e-09
TMED10P2	13.2379222358581	1.23376312796008	0.249706419886331	4.94085465852941	7.77808734004004e-07	5.77130400148003e-06
KCNK1	32.3424063132459	1.23218257931082	0.29940897203901	4.11538295235281	3.86537112312256e-05	0.000194218126632302
IL34	151.468367333186	1.23191719539462	0.157033411473522	7.84493684391705	4.33171434401147e-15	1.26568119272149e-13
GPR63	15.4668871944557	1.23126747481798	0.326304506625084	3.77336950553574	0.000161057477958843	0.000689717469902493
ITK	225.797010840895	1.22943966806294	0.272372071372941	4.51382427671723	6.36689768307484e-06	3.85848353308919e-05
GNAO1-DT	16.8910514138426	1.22855983438283	0.238162645548095	5.15849087733927	2.48948235459194e-07	2.06091462676447e-06
NAP1L2	97.8786139765184	1.22740214138039	0.131516687555378	9.33267225775868	1.03234656900696e-20	5.92245896006218e-19
PTK7	324.15299894039	1.22697008398241	0.187215895117065	6.55377089223753	5.61020193722566e-11	8.84092605719647e-10
GRAMD1B	87.6338973974943	1.22642286292489	0.160228811390625	7.65419684687651	1.94524116705832e-14	5.23656695858891e-13
LINC00173	39.2018620080723	1.22621990626056	0.18542131127991	6.61315518586466	3.76213691354077e-11	6.06848887531534e-10
CD6	244.625432849612	1.22613414562946	0.277431448470251	4.41959320902635	9.88868642284549e-06	5.73598681931823e-05
LY6E-DT	15.9719209830011	1.22596995519764	0.224965424406762	5.44959279156139	5.04852778072233e-08	4.78098375691254e-07
TBC1D10C	424.79692310358	1.22581006722579	0.237671652270838	5.15757792531742	2.50164748620455e-07	2.07007479102511e-06
LINC00900	18.8010302695136	1.22398536278672	0.223581530246038	5.47444756031413	4.38878576700726e-08	4.20059927659082e-07
WDFY4	356.571807800581	1.22367495870002	0.250133989075166	4.89207789482902	9.97769380041623e-07	7.24345155256297e-06
(ENSG00000272555)	11.8257673251683	1.2226483214685	0.298961493221262	4.08965150760608	4.32021796721932e-05	0.000214891730079741
PPFIA4	33.5906108796301	1.21988342247815	0.227144878911435	5.37050814583318	7.85150865400166e-08	7.24224697756614e-07
TMEM154	110.25377210551	1.21680261924993	0.247552177300639	4.91533798053486	8.86294225903446e-07	6.50190972663748e-06
(ENSG00000274565)	66.8902898924458	1.21543154112064	0.175026117106439	6.94428672254381	3.80377254853279e-12	7.12904263403799e-11
RAET1G	18.3477951191484	1.2152296838213	0.290630161227096	4.1813612141643	2.8976910090091e-05	0.000150873967118219
LINC00528	21.6375569350241	1.21421623840496	0.236030164053119	5.14432654519401	2.68482181987901e-07	2.20516334284868e-06
LGALS2	70.3826125631225	1.21370177298228	0.265652399272101	4.56875893576673	4.90620677622891e-06	3.05089533735292e-05
CD96	217.828395212207	1.21301868717529	0.206877393128368	5.86346661098252	4.53302033976807e-09	5.14772744317537e-08
FNDC10	52.4597153297016	1.21249508627021	0.204804036805979	5.92026946919446	3.21414542063159e-09	3.75276797418147e-08
VWA7	32.733076421506	1.21131760710047	0.234866045791788	5.15748286652862	2.50291744526771e-07	2.07021527769681e-06
SLC4A4	655.146292589369	1.21086831905154	0.176862327501843	6.84638914434122	7.57372840059268e-12	1.36770486865597e-10
PIEZO2	117.040992491622	1.21038021804684	0.298339867681828	4.0570515347204	4.96961193807484e-05	0.000242765285147337
AP1M2	98.6123762105778	1.20946311484734	0.473738445510309	2.55301870960569	0.0106793759431915	0.0260872138599894
NRXN1	59.0767222664519	1.20928588621294	0.253463957833283	4.77103686279668	1.83279990788706e-06	1.2522801694521e-05
ADGRD1	860.627730261536	1.2088738388967	0.213409460435001	5.66457474018541	1.47389609243148e-08	1.53143582392508e-07
PCED1B-AS1	180.499836588734	1.20848774363217	0.20157678634127	5.99517318222447	2.03268701664642e-09	2.48531979156828e-08
LINC00861	93.4666622628303	1.20606031828193	0.260745062788217	4.6254387537973	3.7380625523415e-06	2.38356906294171e-05
LCN12	18.6565725018564	1.2059944245488	0.269274785902105	4.47867564171879	7.51075570951168e-06	4.48381631300385e-05
NEBL	240.235709330936	1.2049795392769	0.181523427322414	6.63814889929701	3.17646905873412e-11	5.19301635779321e-10
(ENSG00000260645)	49.1368618366197	1.20360714810749	0.175322898455683	6.86508812430868	6.64502194630697e-12	1.21633636151418e-10
FXYD2	15.3746132176456	1.20274328467439	0.240498548599538	5.00104175962043	5.7021358902203e-07	4.34577120479042e-06
RTKN2	20.8176293896432	1.20239129026189	0.345071613791561	3.48446885285728	0.000493114852250611	0.00184069473810747
NFYC-AS1	19.7760573367376	1.2017702996971	0.200218330618656	6.00229907013878	1.94542936242065e-09	2.38794157290734e-08
LNCBRM	24.8212072294591	1.20127494473213	0.293823495200383	4.08842371136074	4.34314328101165e-05	0.000215860874587417
APLP1	61.5481335366993	1.20093363923157	0.19568491490872	6.13707827091203	8.40529793575823e-10	1.10603140739274e-08
TMED2-DT	48.4971076954966	1.20008234549313	0.192155038134464	6.24538579442998	4.22755334816175e-10	5.84925524649703e-09
CLUHP3	265.264354581896	1.20001605093897	0.106015686649018	11.3192310390048	1.05392300758597e-29	1.46901253583297e-27
PRKCB	343.557975864535	1.19979538704725	0.239660588191363	5.00622733216881	5.5507197178432e-07	4.24240020027033e-06
RPL10P19	13.9362245077558	1.19975444743909	0.248802649074575	4.82211283481745	1.42045551359965e-06	9.92157067535434e-06
CLGN	15.2935370852365	1.19950611826521	0.268501784085537	4.46740464816832	7.91742822404594e-06	4.69531190960833e-05
JAKMIP1	15.762795768849	1.19940881580086	0.317944672907579	3.77238217213189	0.000161696332117009	0.000691980869102972
PHLDB3	77.1922757232841	1.19875502512315	0.177481332890126	6.75425976130835	1.43566334766682e-11	2.47615739807943e-10
SLA2	58.8930064514404	1.19831101115156	0.286092499427528	4.18854396235267	2.80749929197165e-05	0.000146624241401694
PURG	14.0662581269654	1.19800539716814	0.195734538741824	6.12056208816742	9.3245840280932e-10	1.21174514956236e-08
TMEM252	23.4478084881814	1.19761438940413	0.254907155879574	4.69823762017067	2.6241602437022e-06	1.73380699809496e-05
PLTP	6222.09468734332	1.1953772188799	0.154854637541053	7.71935046868068	1.1692399960179e-14	3.24029293152709e-13
CLDN15	623.538689755278	1.19394113824633	0.237915595782557	5.01833910601444	5.21201176838864e-07	4.02935190820744e-06
FMN1	140.635898016465	1.19364117865956	0.208397954933754	5.72770101817455	1.0180077538071e-08	1.08164042368087e-07
COLEC11	395.331474904111	1.19316234902501	0.1662027556845	7.17895647464456	7.0245502923445e-13	1.47523396039114e-11
GPR156	16.0463531835067	1.19286785539111	0.260621031306893	4.57702070093665	4.71644804052509e-06	2.94457208953419e-05
PNMA8A	145.299299620416	1.19068849136994	0.299069808319271	3.98130623101488	6.85375809506061e-05	0.000322498539821844
SPINT1	75.0465848757797	1.18863262121347	0.216751770847076	5.4838427227987	4.1618481168691e-08	4.00171160015972e-07
STUM	192.751094028913	1.18774884344978	0.228523192382267	5.19749803539831	2.01988674330384e-07	1.70823410556173e-06
SHROOM3	118.561840995299	1.18768827660534	0.175534463454897	6.7661258833683	1.3227646583739e-11	2.29193946377732e-10
RUBCNL	205.697272932372	1.18747005021644	0.296934352235733	3.99909960324738	6.35839187487574e-05	0.000301602873480052
CD226	81.129352786675	1.18660494931239	0.271915570975945	4.36387274569635	1.27779925238603e-05	7.22920881904629e-05
TFPI	1457.59772292471	1.18518911169761	0.127135775230566	9.3222313668063	1.13918870405703e-20	6.49579207401249e-19
(ENSG00000270012)	58.7260831641721	1.18345748699372	0.148443130513424	7.97246381762807	1.55541783026968e-15	4.75134696626372e-14
MIR155HG	22.572631927655	1.17890845972094	0.345827085419154	3.40895351875652	0.000652125899347182	0.00236436474913602
ARHGAP15	215.405770289627	1.17742285844533	0.100018610730792	11.7720377222041	5.43945181185988e-32	9.56580978913713e-30
MIR34AHG	178.873274194349	1.17656211903287	0.14721087972439	7.99235845363905	1.32381464086556e-15	4.07695909937271e-14
PLD4	30.0612711867468	1.17591330059505	0.324467526566973	3.62413247648169	0.000289932976489726	0.00115109060047777
SULT1C4	162.334844810782	1.17585094178423	0.158982327484652	7.39611100421054	1.40230794196539e-13	3.31914824452363e-12
RASGEF1A	39.0066089861045	1.17535836087151	0.179732797718436	6.53947624357795	6.17346467959315e-11	9.61639775462784e-10
TNK1	120.345258229019	1.17417521905042	0.159349177991635	7.36856778208205	1.72470836533284e-13	4.00664658153928e-12
LAMC3	108.35495246936	1.17326818398574	0.352697336365961	3.32655810807811	0.000879256853175567	0.00306801810737603
ABCB11	126.438159557759	1.17302123347302	0.377362090471283	3.10847661461714	0.00188054527759556	0.00589475603673426
SAP30-DT	64.6707620406077	1.17252226287433	0.154214627568144	7.60318447973571	2.88931149674989e-14	7.51980282632678e-13
SEMA4D	589.544359645166	1.17232552062575	0.181787415847847	6.44888159699108	1.12678546735456e-10	1.68409230652984e-09
HTR2A	12.271268802796	1.17227142483159	0.36553645391847	3.20698910400072	0.00134132076127202	0.00440482247205159
BMPR1B	22.1628214112327	1.17140179610093	0.389162342472588	3.01005947455833	0.00261196538451471	0.00780892161430143
FXYD6	286.369638997381	1.16876085018427	0.120195717328419	9.72381442668867	2.38669399978082e-22	1.58694067116169e-20
SH3RF2	389.413657719507	1.16805071433942	0.117375138227291	9.95143206628261	2.48579976300453e-23	1.9091956792023e-21
EZR	2265.91477626233	1.16801276569669	0.192739752120665	6.06005119776983	1.36078227904903e-09	1.71773770246528e-08
DKK3	571.632153867911	1.16672665724012	0.189117807152112	6.16931147209049	6.85880007000654e-10	9.17937702114602e-09
KLKB1	35.6821617602674	1.16586776528152	0.247324150640668	4.71392608550946	2.42988836540196e-06	1.61909381628076e-05
ZNF860	16.297448357871	1.16429857574961	0.336211433806064	3.46299518302881	0.000534197958675434	0.00197913033833346
FHOD3	277.481043316621	1.16220367882985	0.277182996403015	4.1929111594567	2.75397316242081e-05	0.000144188962151565
TRIM14	390.929310056577	1.1615228583772	0.202756599849823	5.72865622740525	1.01229300375619e-08	1.07617612721357e-07
SLC26A7	256.904645889983	1.16119519284468	0.211886624458292	5.48026660867989	4.24685395707851e-08	4.07927773917031e-07
FAM174B	199.690324043546	1.15765772105774	0.138324445077911	8.36914776998155	5.80364339392343e-17	2.17111645613235e-15
VASH2	109.21879768397	1.15703386668173	0.182852038429628	6.32770559529212	2.48833313383514e-10	3.5606817170628e-09
LINC02977	91.0250495799527	1.1565159595054	0.1569781167677	7.36737058208462	1.74026237714002e-13	4.03779496308802e-12
VANGL2	110.642367760685	1.15537673028142	0.154490040281138	7.47864864413843	7.50907355277754e-14	1.82320305861439e-12
ANO4	32.3277231930551	1.15533833179314	0.237340435251647	4.86785292429486	1.12817238835819e-06	8.06872665592403e-06
CECR2	214.014824821361	1.15372034810787	0.230677605901652	5.00144061925001	5.69034942320191e-07	4.338545587374e-06
WNK3	22.8509964560268	1.1526680031815	0.179312908973828	6.42824886271705	1.29082292392857e-10	1.91405949247942e-09
CD1D	105.78278466833	1.1516133749241	0.158271931742458	7.27616932608124	3.43432481881796e-13	7.65683532176511e-12
(ENSG00000229694)	22.6587729897047	1.14935174681705	0.214632804227817	5.35496775971437	8.55716737125707e-08	7.83553374330629e-07
MYLK3	23.616783035282	1.1482040808412	0.308200635251698	3.72550848217265	0.000194921897613658	0.000813810815929931
LYPD3	19.9961428641302	1.14792046670833	0.220133524423084	5.21465537662537	1.84159285400356e-07	1.57015191362868e-06
SLC6A12	19.0495391682061	1.14686578000294	0.328963006079677	3.48630623750184	0.000489740020416714	0.00183136684502808
ITGBL1	215.158796713488	1.14655317492449	0.28207802297139	4.0646667997981	4.81011292253766e-05	0.000235708059540081
COLCA1	66.0606390322918	1.14524875191205	0.220749864678501	5.18799299641692	2.12572595988716e-07	1.78969956989694e-06
FIBIN	498.255914295064	1.14508584198436	0.18693314823809	6.12564359385797	9.03177744886056e-10	1.17531781642607e-08
KCNMB4	144.296390059564	1.14475371606033	0.141814694189443	8.07217984429113	6.90540589955421e-16	2.21361197294568e-14
RASGRF1	14.1318472609054	1.14375339216513	0.307302364517888	3.72191536488666	0.00019771729913481	0.000824019140159406
WAPL-DT	22.2681834819531	1.14187528523852	0.237034176223114	4.81734450041376	1.45481386489634e-06	1.01502530573802e-05
CERKL	117.155810517049	1.14176688921234	0.217484617532612	5.24987423094937	1.52203091396767e-07	1.32164539492984e-06
NAGS	16.6948590177136	1.14161486999809	0.223611661680951	5.10534585457778	3.30190051092526e-07	2.65861625648612e-06
ZDHHC11	140.660344065613	1.14039826248659	0.263466368042725	4.32843960676474	1.50169498423509e-05	8.3750428329436e-05
FBXO41	169.932221128828	1.13903828058512	0.189708840556756	6.004139170543	1.92349664075154e-09	2.36564943065502e-08
HSH2D	188.081512420292	1.13893830460443	0.353487199123527	3.22200721109117	0.00127295931313452	0.00421415823280299
TMPRSS13	22.9171620098057	1.13590553302178	0.243036437267918	4.67380754009978	2.95666417649858e-06	1.92443963366219e-05
AGBL2	19.9422265561925	1.13500659391504	0.218547165613471	5.19341713139601	2.06468866876046e-07	1.74377229264208e-06
SIRPB2	173.729400897151	1.13444542104426	0.264811363109537	4.28397561087665	1.83583045682451e-05	0.00010053789786399
C1RL-AS1	185.676412783212	1.13432768823828	0.161267502986342	7.03382682333927	2.0094450594707e-12	3.94694443466181e-11
TMEM26	23.9517673602878	1.13374984668687	0.290780031041953	3.89899486090672	9.65928244922287e-05	0.000437445770991641
STON2	230.190226233468	1.13358187241523	0.158858741025825	7.13578532157038	9.62361100958713e-13	1.97430249487768e-11
PLAAT4	634.910012960018	1.13327936613347	0.105760704611764	10.7155050667789	8.60860937635682e-27	9.25646872199465e-25
(ENSG00000266988)	35.3342937667741	1.13306082826703	0.306063339206759	3.70204687436153	0.000213867092768669	0.000881756591723937
TMEM74B	163.834917701395	1.13302852900973	0.204549613285958	5.53913796662022	3.03964115530297e-08	2.99460354027937e-07
OSBP2	79.9133445084305	1.13248661765343	0.175711485905091	6.44514848770404	1.15487292497906e-10	1.72333416568842e-09
PIP5K1B	96.871945717647	1.13162581137733	0.135589471350532	8.34597111490905	7.063107080084e-17	2.575707091588e-15
CLDN11	298.677929592053	1.13161632810384	0.156826766873336	7.21570909523247	5.36536472348424e-13	1.14727350002049e-11
(ENSG00000267546)	13.4062793258643	1.13159193473859	0.196402760639455	5.76158874271581	8.33258321174895e-09	9.01116197100459e-08
IGFBP4	17869.2216694343	1.1311488360436	0.131163365937719	8.623969261209	6.46724856720807e-18	2.66873281335865e-16
TLL1	222.096310891115	1.12966278345322	0.172624579725939	6.54404364225932	5.98773110548676e-11	9.38144348142751e-10
ACOT11	64.8391762233568	1.12950038479519	0.216549595964581	5.21589698546439	1.82929824162583e-07	1.56108412755888e-06
ZNF572	44.0648114051584	1.12933440090996	0.157020080646349	7.19229283452937	6.37121964748262e-13	1.34856288084005e-11
SPINT2	154.992002342542	1.12802110405201	0.161439718566747	6.98725886087094	2.80308774308381e-12	5.33323579996036e-11
TTC23L-AS1	16.6917239735568	1.12748099559942	0.184518268943965	6.11040306226708	9.93798270478326e-10	1.28259959229017e-08
SYTL1	202.232842987763	1.12715757203164	0.264973815417201	4.25384512147713	2.1013066719749e-05	0.000113498001431986
CHAD	46.640095814937	1.12707827679182	0.204396946710258	5.51416395857179	3.50441791171355e-08	3.40965004367703e-07
NOL12	119.317926341781	1.12680720436091	0.1542713399706	7.3040605246292	2.79210682679305e-13	6.30721178388534e-12
C6	1980.1752597838	1.12665922194932	0.300036436906912	3.75507466214469	0.000173289813074851	0.000735075386075175
LINC01589	14.501489597477	1.12655885014816	0.283799508871382	3.96955884324209	7.20058235784835e-05	0.000337048154795105
TP63	34.4667410466301	1.126479698989	0.184289545407055	6.11255346308904	9.8049443382125e-10	1.26716784074275e-08
LIMD2	576.334823165551	1.12444558919872	0.232647058053727	4.83326803530455	1.34309757589372e-06	9.44092911614941e-06
MAP2K6	235.320171932826	1.12442714149696	0.164471880879031	6.83659197844264	8.10992964630244e-12	1.45893447566418e-10
(ENSG00000272849)	77.4802241207162	1.1242087153903	0.1698352592016	6.61940706938729	3.60642475983392e-11	5.85018057808577e-10
DEF6	376.177421409027	1.1239341182824	0.218049431059855	5.15449232231144	2.54318979724494e-07	2.09707284902533e-06
SLC9A7	126.927955566161	1.12345416012256	0.15927786235411	7.0534231406551	1.74568952340076e-12	3.45048736994035e-11
FCHO1	120.166084715615	1.12287713510688	0.259874682427032	4.32084081688937	1.55435777924207e-05	8.63292512750829e-05
NA(ENSG00000275560)	14.2094700756466	1.12277841624106	0.229279805305096	4.89697910702172	9.73211810947532e-07	7.0897896425086e-06
ATP1B2	131.45638040938	1.12262184796618	0.152473544814885	7.36273200265086	1.80183888815757e-13	4.16014752864552e-12
CCL23	18.4818636541267	1.12225453430672	0.3520891664303	3.18741569269183	0.00143550300094786	0.00466364985649792
CHST1	65.0696225280568	1.12134668404829	0.212463523855362	5.27783152467934	1.30721563709935e-07	1.15320565603837e-06
(ENSG00000244675)	16.1101760734714	1.12068890034963	0.234918084238036	4.77055184569812	1.83721888788361e-06	1.25484384077335e-05
ZNF681	39.0665260462012	1.11819086298793	0.166008527299794	6.73574352580455	1.63093751683721e-11	2.7773168555951e-10
CSRNP3	49.6466122893945	1.1148470449897	0.16313482886497	6.83389962000377	8.26368589642188e-12	1.48375741901689e-10
PDZD4	251.777859171321	1.1147212820916	0.179511987014562	6.20973173229467	5.30751292380914e-10	7.22658977476965e-09
CHST8	16.2709816196155	1.11411425437594	0.36779624625868	3.0291615689638	0.00245233493106782	0.00739749701793896
THEM5	79.7493228547755	1.11407227441398	0.163257662258598	6.82401217193287	8.85323759207050e-12	1.58206430930665e-10
CSGALNACT1	789.004237938598	1.11030157162401	0.104770347327131	10.5974791527344	3.06120469893364e-26	3.13058091412143e-24
XCL2	20.2602062860259	1.10961211409302	0.363480247185509	3.05274391850709	0.00226759357742549	0.00692683577052199
GAS7	3150.89927026827	1.10943769969648	0.180934620282393	6.13170491067397	8.69422578665216e-10	1.13768599879996e-08
CDKN2A	28.3353238256119	1.10933914164189	0.251245027905262	4.4153675433537	1.00838510310317e-05	5.83480396220553e-05
(ENSG00000253671)	13.8768792318055	1.10927486406654	0.270197033124408	4.10542947581438	4.03564394681353e-05	0.000201803646418257
LINC02227	48.4612426312321	1.1088025776191	0.293625091536909	3.77625281209907	0.000159205402979062	0.000683185420263855
POLR2F	11.2492684906652	1.1086868862551	0.230891722004076	4.80176108797665	1.57276272423724e-06	1.0900433216196e-05
GNGT2	28.042227081358	1.10695724266425	0.258802593331694	4.27722623801345	1.89236458237238e-05	0.000103153604711765
ASGR1	35.748509012425	1.10689570798983	0.228956041259684	4.83453374673955	1.33458064417132e-06	9.39850448404627e-06
RAB38	44.8598365007907	1.10686359772524	0.200713338577774	5.51464892950475	3.49476862359425e-08	3.40202075479426e-07
TMC4	82.275826233821	1.10621686943352	0.240616013958954	4.59743660129881	4.27720717403675e-06	2.69350370791244e-05
SLC9C1	14.6228198805712	1.10523628671614	0.309288084506222	3.57348485791379	0.000352261622577555	0.00136613910800533
EMBP1	39.1094970112959	1.10487611914411	0.230379676827682	4.79589230420933	1.61952278363402e-06	1.11915388246939e-05
ADGRG5	44.9700993641606	1.10327618034027	0.3104419862146	3.55388842145084	0.000379580218153949	0.00145766550306181
ADAMTSL2	291.317973292454	1.10255974101551	0.212977659087176	5.17687979922911	2.25627477064997e-07	1.89452319707321e-06
EVPL	35.3542116098365	1.10142429544851	0.347741123721116	3.16736854031633	0.00153825240132712	0.00495680611001088
(ENSG00000271327)	43.9075266234408	1.1008091073042	0.236378084938786	4.65698462524252	3.20874397451455e-06	2.0734524508393e-05
ADAMTS17	64.38292094725	1.10076946234338	0.155436982957314	7.08177321381533	1.42321437562343e-12	2.83502361340705e-11
CFAP54	16.7134149197162	1.10032211268741	0.249980628771627	4.40162951063149	1.0744090523103e-05	6.18519245914556e-05
RAB27B	35.9056024652767	1.10009179632298	0.321723979246474	3.41936525496036	0.000627674106241943	0.00228672674872307
HGD	20.1388825134544	1.09961451873421	0.216140251578262	5.08750457494516	3.62805637000693e-07	2.89644194800256e-06
TRG-AS1	45.2557597678638	1.09801045134317	0.224535900318391	4.89013315815511	1.00767787795152e-06	7.30411195277881e-06
HHIPL1	148.183015183817	1.09756218679926	0.124895909888849	8.78781529175804	1.52496424522966e-18	6.98181318795294e-17
AFDN-DT	22.925385960499	1.09753845266212	0.214669514570853	5.11268893888455	3.17605056725272e-07	2.56717111357364e-06
NCR3LG1	50.8772942550911	1.09628070610272	0.233254971944805	4.69992428012268	2.60257972426675e-06	1.72136178107302e-05
TENT5C	250.521910566319	1.09538894264195	0.280277679021753	3.90822753515429	9.29757228841866e-05	0.000422692480674496
NA(ENSG00000255090)	18.6099337947844	1.09454872592521	0.307469717318938	3.55985862760538	0.000371054493235783	0.00142959303833287
FOXC2	21.4005859994839	1.09438174857443	0.367049667646881	2.98156310994751	0.00286780931282798	0.00846620141818076
MAMSTR	53.4317801825307	1.09436265567883	0.199217986199729	5.49329243084335	3.94508728783295e-08	3.80886133889957e-07
SPEG	490.174833515763	1.09424395488425	0.384932563651226	2.8426900143364	0.00447345562877811	0.012435664731381
RTKN	400.28304026105	1.09306048832122	0.107833055247176	10.1365994482462	3.80101434509068e-24	3.19302173801658e-22
CD53	1067.981545043	1.09291040437008	0.224611321120983	4.86578503218633	1.14003378974391e-06	8.13809401426827e-06
CD28	262.807645227817	1.09241393361752	0.281313454996927	3.88326229767238	0.000103064283596439	0.000463518313679302
TAS2R4	15.753234130454	1.09190287954892	0.249427535305745	4.37763568569314	1.19973671609514e-05	6.82449993553875e-05
CIMAP3	52.6231531658202	1.09171322505458	0.148153484468683	7.36879884377841	1.72172217759031e-13	4.00465342592297e-12
GZMM	52.3518038477954	1.09070062349092	0.294298318574358	3.70610552168459	0.000210470638032376	0.000870040860249391
AGAP2	246.698318866375	1.09013791163867	0.166059122950793	6.56475773367599	5.2117526685283e-11	8.24806980350689e-10
SYNPO2L	15.4371913935352	1.0856500767231	0.284851719164113	3.81128146218987	0.000138248245202296	0.00060413776822378
TVP23A	65.7655772912122	1.08546022865869	0.135909909597765	7.98661578005008	1.38693504420234e-15	4.25048155158882e-14
EHD3	131.827932662257	1.08501764081657	0.143475793068123	7.56237423480486	3.95777724532431e-14	9.9563495220946e-13
TMEM178B	77.3935982947067	1.08366456649859	0.175037652032971	6.19103692212729	5.97697053089073e-10	8.09127010645834e-09
COCH	70.0448897520216	1.08363240896095	0.246470368143262	4.39660319868991	1.0995809344311e-05	6.31395008946901e-05
TSPEAR-AS2	32.0849746555629	1.08358423958971	0.327592872108206	3.3077161679873	0.000940600875988318	0.00324876774659915
COL9A2	133.994657671955	1.08335490100349	0.260828506812399	4.15351417773785	3.27407917084842e-05	0.000168282840092474
FMNL1-DT	268.919513866733	1.08307491918949	0.154546452068392	7.00808659593296	2.41599268061528e-12	4.67232623547149e-11
MST1	342.81501155183	1.08248696617614	0.175801883712815	6.15742529781116	7.39370994454671e-10	9.80461170024915e-09
RIMS3	176.721573247357	1.0814082106134	0.177089574616483	6.10656055250782	1.01801025079471e-09	1.31114982130075e-08
(ENSG00000268027)	40.9856692661355	1.08092761309221	0.23413143863432	4.61675552585855	3.89786000687637e-06	2.47456247467587e-05
PARVG	466.696858476769	1.07999526960498	0.196924529147001	5.48431053400555	4.1508508040397e-08	3.99317789261836e-07
CATSPER2	220.803145861081	1.07979507692081	0.14245872233304	7.57970490846086	3.4634179597881e-14	8.79502506738632e-13
SERPINB9P1	52.3565000342002	1.07813973207721	0.349805518661837	3.0821118437513	0.00205537595144351	0.00637481609993614
MEGF10	15.887346861047	1.07798360605763	0.203422351928193	5.29923873084583	1.1628650621503e-07	1.03557178771804e-06
PABPC1L	323.657706126136	1.07723874283786	0.147938851480293	7.28164868159299	3.297649356463e-13	7.37834339364617e-12
ACAP1	798.243024503092	1.07722076402691	0.179945720502025	5.98636500507822	2.14582527672115e-09	2.60335230380798e-08
NLRC3	221.861573654722	1.07720602053641	0.186145382113775	5.78690703096788	7.16942313003993e-09	7.86629941912311e-08
RASGRP1	97.4823935728358	1.07611789349707	0.230170667115107	4.6753042296172	2.93518163736338e-06	1.9126131101976e-05
CDC42BPG	50.4436897114396	1.07597272924765	0.224187509086531	4.79943210766641	1.59116162417756e-06	1.10157793532558e-05
RBM20	179.037222456209	1.07543193446795	0.259836222791494	4.13888380501484	3.48999640554355e-05	0.000178067414216684
IL12RB1	104.037596827592	1.07511806845507	0.224366741547265	4.79178893021712	1.65300753844577e-06	1.14103605469311e-05
(ENSG00000267731)	29.5821910282945	1.07454896788434	0.2281611041543	4.70960627521178	2.4819577375376e-06	1.64911718740272e-05
EVI2B	317.664137351655	1.07435626398317	0.222679957226171	4.82466530605613	1.40238563854356e-06	9.80992214144021e-06
(ENSG00000277999)	14.1596418416225	1.07428456958239	0.264982743603247	4.05416803741339	5.03130416836979e-05	0.000245396709528808
HLA-DQA1	1601.34597536273	1.07407361704306	0.326365372547931	3.29101585948833	0.000998262851297597	0.00342092734891038
ADGRG3	211.794929873608	1.07359816871415	0.470343188556648	2.28258470587981	0.0224548427002248	0.0491545806293776
(ENSG00000259038)	13.7491307451867	1.07206415875837	0.286687187492482	3.73949100458662	0.000184393246160952	0.000776225439152265
TCF7	326.112414898296	1.07080642342442	0.247864565360103	4.32012708984334	1.5593936628981e-05	8.65833890668446e-05
ZAP70	431.072446408199	1.0707731896308	0.244193984416645	4.38492861398193	1.16023820614687e-05	6.62183873978335e-05
HELLS	48.0625019578084	1.07006115501426	0.193468578645948	5.53092994481808	3.18537530701347e-08	3.12346050818512e-07
ADORA3	53.3670278865107	1.06982777948575	0.34801309446379	3.07410208553823	0.002111371708036	0.00651947512801336
ST3GAL1-DT	28.755320176905	1.06953358129551	0.17642148118183	6.06237729176067	1.34124129623382e-09	1.69725201555022e-08
PRKCQ	72.6699381304112	1.06831242716613	0.210643422431022	5.07166288335427	3.94354522960772e-07	3.12050843505166e-06
ZNF439	103.272432625766	1.0680885637776	0.146164583978041	7.30743751125147	2.72284879187808e-13	6.1581545332656e-12
FYB1	498.485129239868	1.06767916307006	0.183499966331498	5.81841612516301	5.94078566556793e-09	6.61466058396401e-08
ZCCHC18	20.4700920730291	1.06708503007801	0.213000668775577	5.00977314396283	5.44942331998882e-07	4.17855740066135e-06
PRKCZ-AS1	23.1729269879713	1.06677741968011	0.212426362465711	5.02186925999972	5.11710117249596e-07	3.96085943080446e-06
PAG1	414.679770267395	1.06665963374738	0.103953317756196	10.2609484408092	1.05663774070931e-24	9.2910057789379e-23
SAMD12	65.4789550742766	1.06645460323567	0.194913148459647	5.47143490146051	4.46406320871811e-08	4.26613902480694e-07
PLB1	185.887931974379	1.0642031581069	0.226834637064593	4.69153728847796	2.71159837682187e-06	1.78139170307509e-05
SLCO4C1	17.002368097785	1.06339186669847	0.367954939191554	2.89000568666067	0.00385234857632193	0.0109262563891072
CHD9NB	47.7960042372705	1.06323530571373	0.183810441234152	5.78441191139574	7.27664409547008e-09	7.97000069525381e-08
A1BG-AS1	15.0963131229049	1.06298259367461	0.235237258697585	4.51876798581959	6.22005094199671e-06	3.78411569917724e-05
TRIM29	58.8870223317658	1.06297725274148	0.378969659260185	2.80491386781885	0.0050330027154651	0.0137195439804298
SNCAIP	205.883528783455	1.0624420199222	0.141530821157557	7.50678906002713	6.05952488038393e-14	1.48853889914079e-12
CCDC136	99.5509998814645	1.06226906856864	0.182501172573045	5.8206150327252	5.86314735537259e-09	6.53208074517738e-08
ATP2A3	953.955989418318	1.06222552931313	0.207498943263699	5.1191852479133	3.06858434740285e-07	2.48457623343716e-06
MEX3A	15.232617143624	1.06171745912876	0.269456391741346	3.94021998241524	8.14069241971721e-05	0.000375725801476131
(ENSG00000216775)	56.4710435195524	1.06143693907634	0.161673186196287	6.56532455411408	5.1919651787173e-11	8.22367077171073e-10
ST8SIA1	114.725794142392	1.06126392525483	0.170929339311553	6.2087873827235	5.33950057645647e-10	7.26488664838621e-09
RN7SL138P	27.6315089101881	1.06119117625803	0.227576999438069	4.66299836485371	3.11635230291491e-06	2.01721366645854e-05
ABCB1	145.032209262824	1.06043406729136	0.202968678453707	5.22461926327819	1.74513817934754e-07	1.49741291020441e-06
CORO1A	1335.83164906768	1.06024764286335	0.239378160205403	4.42917449926753	9.45944639235914e-06	5.52369625608649e-05
IL10RA	1684.58472241002	1.06011340744175	0.217605610418515	4.87171909493904	1.1063138857347e-06	7.9395531608962e-06
POLN	589.101340535224	1.05850716914522	0.208734276494012	5.07107499029076	3.95574848797287e-07	3.12884906675853e-06
SNORD104	15.8002426104363	1.05801668856054	0.255232778430149	4.14530098785916	3.39367637134041e-05	0.000173907429955099
NOD2	82.0212130484468	1.05798891119692	0.313063758923609	3.37946785930938	0.00072626298711829	0.00259861012143085
L1CAM	158.953196467759	1.05646819325298	0.202663100447775	5.21292820902654	1.85882847040848e-07	1.58341219228956e-06
PDE4B	394.667201187634	1.05630366777182	0.214091625860264	4.93388596367269	8.06095149436294e-07	5.96003631706984e-06
(ENSG00000281392)	27.1117314277632	1.05619121424497	0.16820046012092	6.27935983935875	3.39969920296762e-10	4.77404029121207e-09
CAPN9	19.274751271701	1.05557891715727	0.366518913474974	2.88001213129576	0.00397659869493525	0.0112286401024305
GALNT6	96.2780168410447	1.05471007363217	0.221831394216783	4.75455729499433	1.98881735676579e-06	1.34908349683712e-05
CHN2	177.210376190799	1.05442213513873	0.125238464321306	8.41931543039008	3.786905460502e-17	1.44833739939565e-15
CLEC4G	78.5597694810206	1.05426302043821	0.267491093207667	3.94130140108899	8.10407181064148e-05	0.000374127377970659
STAP2	85.5468271976424	1.05411912894736	0.199334379945696	5.28819528891366	1.23529056496903e-07	1.09334254755514e-06
SUSD1	438.763230688089	1.0537396065942	0.175677573675003	5.99814526436699	1.99583946422181e-09	2.44344249826036e-08
SCIMP	66.2801669477606	1.05352325145665	0.214852881251814	4.9034634551719	9.41614673943254e-07	6.87557753961592e-06
LINC00923	16.4946971313663	1.05307681774535	0.275676879426693	3.81996785488637	0.000133469067371576	0.000585009495292736
FAM227A	26.149723202624	1.05122966762103	0.258127406839982	4.07252248217373	4.65067094673702e-05	0.000229208159258121
REC8	449.681476013168	1.05058688558664	0.244892173492377	4.28999780027408	1.78674888003383e-05	9.80783362765359e-05
TMED3	580.626212074524	1.05024779928481	0.109167526893793	9.62051471869076	6.55025586082207e-22	4.15003920986831e-20
TMEM132B	32.8529203788371	1.04985653567084	0.191602649400245	5.479342477555	4.26909323945267e-08	4.09854732075413e-07
(ENSG00000263990)	17.7733037464823	1.04976054750873	0.253988412929232	4.13310408692235	3.57896544860595e-05	0.00018181801524411
ZGLP1	14.6782745914181	1.04896096362957	0.19052665245795	5.505586489329	3.67941263274105e-08	3.56658252607403e-07
KCTD17	228.22453322279	1.04824314425035	0.139950017231422	7.49012515316072	6.88079697418535e-14	1.67714969771044e-12
NUDT16-DT	18.3991660871857	1.04820576429371	0.232059149576775	4.51697666825638	6.27288140825726e-06	3.8137902894726e-05
CPVL	762.684414157471	1.04724843340781	0.183758544539168	5.69904619147978	1.20479581476924e-08	1.26793304510698e-07
CALHM6	28.6833525843665	1.04695890208723	0.251177107647001	4.1682098814459	3.07001190616641e-05	0.000158835342420493
(ENSG00000277534)	17.5000298626316	1.04682028929532	0.20521774099839	5.10102237848692	3.37823611547382e-07	2.70849037004137e-06
ARHGAP22	154.01617740808	1.04659122795502	0.149430385849449	7.00387154865186	2.48984406733148e-12	4.78563797905787e-11
CHPF	1216.61520510476	1.04610437718186	0.131500942398464	7.95510935588607	1.78973355996666e-15	5.44061654247053e-14
TRGV5	11.6243366689265	1.04418094496691	0.353994505285924	2.94970947112165	0.00318072874697319	0.00927790619001622
C2CD4D-AS1	62.0536349931628	1.04387018761312	0.166631130276396	6.26455684410001	3.73887156007718e-10	5.21529623024258e-09
CCDC8	259.745071609331	1.04199871913904	0.125082195732327	8.33051189290672	8.04935476886307e-17	2.91278285934032e-15
TSC22D1-AS1	15.8529069066983	1.04148872851401	0.259187918873633	4.01827651936888	5.86253749547083e-05	0.00028091512109059
SEMA5B	85.9792855648067	1.0414694776834	0.260241511634324	4.00193447672103	6.28266991955907e-05	0.000298508578927365
CTLA4	34.8463225126002	1.03882086629759	0.275179640548284	3.77506440602868	0.000159966327365319	0.000685981399734093
SH2D1A	54.5463499892624	1.03805018361318	0.340711661085582	3.0467116397065	0.00231359542675235	0.00704220723798107
ATAD3C	57.8013174668744	1.03771854179972	0.175241454023815	5.92164991771125	3.18727559854542e-09	3.72515310172852e-08
CUZD1	24.5258583081544	1.03674674177274	0.203109524653375	5.10437284288879	3.31893349353955e-07	2.66776469662254e-06
(ENSG00000262580)	89.2203372513361	1.0367465748126	0.229008169445619	4.52711611695926	5.9794087855795e-06	3.64833122951522e-05
(ENSG00000271918)	32.3394151673182	1.0355515368955	0.186729813454834	5.54572147712223	2.92744513041808e-08	2.89163963354735e-07
GP1BA	42.4128243907494	1.03514449582307	0.206647959703239	5.00921711160181	5.46518931029722e-07	4.18723400862633e-06
CDCA7	28.477902871262	1.03447820724913	0.234190222510161	4.41725617816621	9.99617303422467e-06	5.78763039953863e-05
MT1DP	15.7496971942611	1.03356515294697	0.247786659983994	4.17118965570517	3.03013530797518e-05	0.000157031275379149
FAM78A	301.945033872511	1.03344794590114	0.161267893032755	6.40826841888008	1.47181623273421e-10	2.15862556908493e-09
DIO3	110.483963671057	1.03283949052469	0.214712762057743	4.81033116348678	1.50680436038708e-06	1.04780257388779e-05
BMP4	652.426662845867	1.03241299248353	0.149847609520562	6.8897528348082	5.58894080476664e-12	1.02903228104984e-10
VAV3	170.917493707442	1.03174835137683	0.185187103202264	5.57138339298897	2.52724489208485e-08	2.52415961435035e-07
OSBPL3	311.57704526475	1.03024736458794	0.132606898691483	7.76918376610906	7.89934952643355e-15	2.2487452350817e-13
GZMA	138.435156432086	1.0289178279658	0.248867553812264	4.13439925054262	3.55884330577163e-05	0.000180942325005957
CPXM2	1381.25381395569	1.02891719928334	0.174260614174725	5.90447361933249	3.53774473605126e-09	4.08905053429218e-08
GMPR	157.166936549883	1.0289072138934	0.141372088730971	7.27800814948271	3.38784873569931e-13	7.56217670933023e-12
PLAT	1388.37289315078	1.02812736403124	0.181665898729896	5.65944060618593	1.51867195621779e-08	1.57448210469146e-07
POU6F2	36.5148615193539	1.02764165173466	0.308639382733845	3.32958691995843	0.00086974912583332	0.0030386315077619
(ENSG00000275601)	12.3269102429252	1.02732224775029	0.202560452003079	5.07168224394893	3.94314396832232e-07	3.12050843505166e-06
GABRB2	50.5026551671151	1.02644210336523	0.363720646800969	2.82206169045691	0.00477159975701761	0.0131287019487937
ERMN	32.1311952780721	1.02452435720395	0.27410181369657	3.73775110564607	0.000185673615903707	0.00078074199563353
LINC01354	123.883527155918	1.02437124486558	0.178739158330162	5.731095829451	9.97838694847636e-09	1.0638147717251e-07
IKZF1	398.581536065068	1.02353358665935	0.217540012115679	4.70503599179297	2.53821171299161e-06	1.68352237586757e-05
EDA2R	103.970042809875	1.02310270575301	0.155291531949401	6.58827105966326	4.44977726366450e-11	7.09588633647246e-10
JAK3	413.718613277756	1.02309321788857	0.21550081096464	4.74751446785247	2.05931663612014e-06	1.38989100221925e-05
EPHB6	911.148338769983	1.02207402731892	0.149716632519348	6.82672332472373	8.68760116250246e-12	1.55541951545965e-10
SHC3	186.430254020914	1.02180581826378	0.257214617302689	3.97258067593151	7.10981445664575e-05	0.000333130922885217
GREB1	66.7131721217576	1.0216212359243	0.168705686203237	6.05564198170278	1.39858751686336e-09	1.76152753044297e-08
LINC02550	35.7925386821052	1.02031768617938	0.255396324926604	3.99503668062803	6.46842375237244e-05	0.000306204603140609
SNCA	104.7557011462	1.02028543932758	0.216344407800115	4.71602409187411	2.40497970378065e-06	1.60306422550621e-05
CAMK2B	14.6955126301504	1.01994442602578	0.334681142872039	3.04751088535556	0.00230745168668074	0.00702666308392573
OR52N4	11.6630919433858	1.01979067868877	0.273176552825519	3.73308275597181	0.000189150412966296	0.000793643522962923
(ENSG00000272668)	60.2484498027844	1.01907102389602	0.241258869470428	4.22397330358431	2.40032495700276e-05	0.000127879146987318
LINC02967	24.9021992872507	1.01887297666566	0.242577876068443	4.20018920595293	2.66692021333972e-05	0.000140294765598025
MT1F	54.5516270328281	1.01885101596455	0.159007819587429	6.40755290279513	1.47873785181657e-10	2.16398884652098e-09
SASH3	378.139742535434	1.01867741202846	0.232288908895998	4.38538980130363	1.15778260240367e-05	6.60982864970564e-05
ACP3	16.2188622450314	1.01822814743347	0.289548714026722	3.51660393608067	0.000437105486623522	0.00165626539303158
IL22RA1	15.8791923461928	1.0169174622579	0.4218220867851	2.41077339028948	0.0159187357355411	0.0366862033479089
(ENSG00000272529)	14.9189588463597	1.01583524426481	0.248898862074892	4.08131735033466	4.47811615081116e-05	0.000221807611502536
ZNF793-AS1	18.1195534227117	1.01498999917782	0.181012940982489	5.60727864907741	2.05532616795929e-08	2.08720173052545e-07
GPM6B	302.217709101053	1.01410984974425	0.153715746255314	6.59730622560859	4.18695385566221e-11	6.71434803609603e-10
TBX18	776.188623760538	1.01327354548682	0.116379455321631	8.70663591513206	3.13026551284711e-18	1.36032808672619e-16
GRAMD1C	74.5471402716029	1.01265369929906	0.206815744746549	4.89640525454219	9.76056743739068e-07	7.10776305996055e-06
LINC02580	31.3526280102438	1.01264050794216	0.202852935989994	4.99199335222889	5.97593125174714e-07	4.52693632705821e-06
PRPH	14.0197903234703	1.01192476602052	0.389219612600662	2.59988123224086	0.00932560298327364	0.0232208378108059
TMEM98	669.156329761732	1.01167159043877	0.122413702203711	8.26436560798748	1.4043957829981e-16	4.97674490558855e-15
VN1R1	17.7135827975046	1.01114777676789	0.243669124080538	4.14967542803526	3.32947039058368e-05	0.000170943095060336
RHOJ	878.556036448407	1.01103004103755	0.127144895926291	7.95179416107793	1.83829513118441e-15	5.57922572314469e-14
LINC01315	25.7502483306218	1.01062970076516	0.208767029800721	4.84094496017813	1.29223163156527e-06	9.13445627767231e-06
CYFIP2	371.767219195734	1.01000176895555	0.221874063461147	4.55213986348799	5.31030122306584e-06	3.27212988809872e-05
PCDH17	96.2363831542933	1.00901004228166	0.168033320101059	6.00482119662229	1.91542871317241e-09	2.3588103465815e-08
LINC01503	83.1742228116653	1.00782881082839	0.185312430791937	5.43853861568493	5.37193677733867e-08	5.06939490166408e-07
GOT1-DT	58.0654508560625	1.00737880922097	0.240908778843972	4.1815778323023	2.89493117303198e-05	0.000150813731680351
NPNT	340.988216370602	1.00711619087918	0.23942867043886	4.20633080003825	2.5955024008953e-05	0.000136882199208651
DBH-AS1	30.4662054428747	1.0069795625829	0.254929885328426	3.95002555814751	7.81428485540442e-05	0.000362170931340258
MYH15	21.0500608279278	1.00685234013862	0.227574197343786	4.42428162722513	9.67637244899816e-06	5.63193010741721e-05
GRIP2	136.359149893416	1.00596895470206	0.23159323228478	4.34368890998104	1.40109885587954e-05	7.86764463476135e-05
LINC02361	30.3580516668728	1.0054617492957	0.205866342392817	4.88405116450346	1.03928088019785e-06	7.50715866513744e-06
MICAL2	593.835337019067	1.00511037886949	0.166857587543883	6.02376190177835	1.70409001263056e-09	2.11371362568992e-08
GAS6-AS1	99.9931851929412	1.00457468834637	0.197488126394783	5.08675993177536	3.64232405871056e-07	2.90659931351809e-06
PSD	35.0979816422733	1.00426196223453	0.200515600987062	5.0083981360599	5.48849102630547e-07	4.20337548400448e-06
PAFAH1B3	44.33551509352	1.00374608996889	0.150885650685323	6.6523628019621	2.88424645655455e-11	4.74828220236107e-10
TF	6053.27610686922	1.0035984377382	0.373415592632805	2.68761791831516	0.00719636883110331	0.0185957253906716
SCUBE3	76.6508378756151	1.00321276053817	0.263895942059438	3.80154674872647	0.000143795600104623	0.00062446383733411
(ENSG00000258875)	12.6054270271352	1.00305441062319	0.282230127833643	3.55403024589361	0.000379375580589201	0.001457177036119
LINC01535	21.5559087720637	1.00218660433285	0.2315931561049	4.32735846424973	1.5090825501954e-05	8.40876705567865e-05
LINC02006	41.3834629523815	1.00154096094869	0.312730528374084	3.20256856967497	0.00136207869153499	0.00446053510940027
MRPL23-AS1	86.559128662904	1.00153572550636	0.174763605077548	5.73080261798185	9.99565268350733e-09	1.06505207556941e-07
SLC15A2	110.49476230059	1.00104703093237	0.184274571071156	5.43236663156213	5.56115149584953e-08	5.23744683170173e-07
PRSS16	23.413820961979	1.00041490955307	0.276377851362939	3.61973618587591	0.00029490352737903	0.00116751518508126
(ENSG00000279529)	30.5905771672861	1.00022848931816	0.203020753331484	4.9267302623246	8.36170602252811e-07	6.17028322454555e-06
TRMT9B	189.024597094063	0.999728792174817	0.189779881361557	5.26783337096832	1.38043320331719e-07	1.21154904789271e-06
SYT15	82.27681211281	0.998462520082568	0.215660765080727	4.62978288938564	3.66049330166126e-06	2.34124753424065e-05
RNASET2	466.748317284301	0.998012053141403	0.136039477329472	7.33619441012942	2.1975274941958e-13	5.0305200557521e-12
NRXN3	54.1117346288475	0.997956312679541	0.225729381943811	4.42102974847978	9.82316474293708e-06	5.70325488947384e-05
SLC26A4	54.1556934771852	0.997671055246785	0.184671513450551	5.40240904839894	6.57517985357017e-08	6.14936179446471e-07
LINC02102	14.5204330415329	0.99722547289192	0.22966183178496	4.34214716978159	1.41096963816104e-05	7.9089114332071e-05
LINC00539	13.43689055825	0.997039452024069	0.245864129061579	4.05524569944219	5.0081631930042e-05	0.000244394727185581
COL24A1	147.790790852487	0.994885374150678	0.175175484003995	5.67936420902363	1.35196330638511e-08	1.41249483768207e-07
TMEM71	121.526352365577	0.994879858454279	0.205861010654814	4.83277457586413	1.34643219129564e-06	9.46072238372296e-06
GPRC5D-AS1	29.4677809384956	0.994866390274284	0.201286879711783	4.94252974510215	7.71153351782873e-07	5.72643749822349e-06
C1R	13268.7124453972	0.994607124120961	0.126732568210053	7.84807834456924	4.22460289892069e-15	1.23822979359798e-13
TRANK1	1173.05064922499	0.994222942748786	0.0869851484208282	11.4298010729234	2.96787946044902e-30	4.43226887359279e-28
CYS1	346.358342691282	0.994116327893799	0.169620437727645	5.86082869029039	4.60562924743413e-09	5.22702807894862e-08
RELL2	24.6630330447596	0.993269643968095	0.270319120857692	3.67443353920568	0.000238377680839265	0.000968592705755226
NPM1P25	13.8201021904749	0.993199979359591	0.302295585758463	3.28552590957503	0.0010179218007291	0.00348084965252856
LTK	33.3249415002189	0.99272569191827	0.260523098594753	3.81050930713236	0.000138680790833905	0.000605465531582736
MIRLET7IHG	203.298070669168	0.991814667299217	0.140143744842492	7.07712405155091	1.47176779263078e-12	2.92751105221284e-11
SCN2B	27.5681654390537	0.990561556021006	0.292894766176335	3.38197083188795	0.000719677857236645	0.00257602781807532
(ENSG00000274422)	49.0759035742738	0.98929361592767	0.246300127601596	4.0166183654111	5.9039216795397e-05	0.000282682173648597
(ENSG00000273179)	59.8363034264439	0.988145681315348	0.250993186813149	3.93694224875901	8.25264576581775e-05	0.000380519567202628
PSD3	476.230493268313	0.987029100085236	0.112808346921532	8.7496105298999	2.14090343853842e-18	9.59175714356607e-17
DDIAS	22.9902663746791	0.98698149058137	0.299638426196243	3.29390827174804	0.000988047363546372	0.00339024202039608
UHRF1	14.2063389656828	0.986849042383902	0.272281097538509	3.62437587957912	0.000289660085151096	0.00115038704564968
PWWP3B	118.223296766285	0.986573876576061	0.228324254190894	4.32093331508802	1.55370627052898e-05	8.63185441173424e-05
P2RY6	57.3330807163958	0.986367969797178	0.238889314967482	4.12897483477418	3.64384278308304e-05	0.000184516118539488
(ENSG00000249684)	11.397529074897	0.986186270367831	0.296520781548764	3.32585886633936	0.000881465486501667	0.00307214966836486
DOCK10	386.034837549133	0.985575409252418	0.172324495847671	5.71929953663485	1.0696408643233e-08	1.13521895905085e-07
BBOX1	15.6280616552522	0.984939438572831	0.40991649932827	2.40278066432273	0.0162709433190119	0.037360627264655
ANKRD20A5P	12.9747337287067	0.984513718710149	0.376692996628481	2.61357054025918	0.00896015851183504	0.0224325841827035
KMO	20.3031432058165	0.984045610086273	0.363148848708284	2.70975830871146	0.00673322528509243	0.0175824452108776
FUT2	11.7798289931691	0.983217520990799	0.237920234615465	4.13255107359787	3.58759014041764e-05	0.000182206973474329
ERP27	25.8464372604232	0.982626300416989	0.190561681107932	5.15647371866141	2.51643783786033e-07	2.07957008322432e-06
B3GNT9	209.260995197007	0.981690157200155	0.135735377677234	7.2323824046412	4.74593553295055e-13	1.03500415238449e-11
FRZB	271.77892173053	0.979750974950205	0.187518677832959	5.22481806224638	1.74326431908585e-07	1.49717045605835e-06
KLHL41	15.8947474902665	0.978839941695409	0.351267700263069	2.78659250754437	0.00532654124920706	0.0143966570936985
CADM3-AS1	203.716297395516	0.977628117215506	0.200115939026174	4.88530859647136	1.03266982376588e-06	7.46513564110739e-06
NMRAL2P	16.2804934744351	0.977580662170925	0.30168946925538	3.24035394600865	0.00119381412546379	0.00398934476981925
PAPPA	161.541724141118	0.977399195205754	0.214058732431933	4.56603280838613	4.97041009409514e-06	3.08775855861962e-05
(ENSG00000260296)	29.5731981613191	0.977270880190027	0.214293427606034	4.56043328583404	5.10481790151694e-06	3.1649870989405e-05
ARSJ	51.340532544155	0.977205039940236	0.179950518260733	5.43040970031743	5.62248233420672e-08	5.29255878353015e-07
(ENSG00000258734)	54.4410652690721	0.977084682977729	0.194414947112521	5.02576935307462	5.01418242000946e-07	3.89240390252962e-06
FLNC	1075.21124916514	0.976544230562112	0.208152421800072	4.69148627778193	2.71227466084398e-06	1.78139170307509e-05
RPH3AL-AS1	100.967833925769	0.975587874124048	0.204480946109868	4.77104538434531	1.83272235961619e-06	1.2522801694521e-05
SIGLEC16	66.6431453155245	0.974914879755429	0.255969824648305	3.80871019111309	0.000139693569767858	0.000609180510387434
DPEP2	245.04512291323	0.973984527234534	0.200173634818832	4.86569836290399	1.14053353456059e-06	8.13857395518644e-06
PPM1E	12.4181262569084	0.971586816877673	0.303611439000609	3.20009950901661	0.00137380147482311	0.0044950134501385
FKBP1B	16.0951151203858	0.971096162500736	0.208111320857115	4.66623419860696	3.06770033016623e-06	1.98708836876895e-05
TLR6	116.907143846843	0.969665111536909	0.20290490941619	4.77891399634877	1.76244556841771e-06	1.21036271025241e-05
(ENSG00000277744)	12.1741600503426	0.968940422459021	0.274394952457373	3.53118894419002	0.000413696120044214	0.00157645198276063
DSCAML1	66.5199040818783	0.968109841457721	0.217684783011986	4.44730140555767	8.69557878075944e-06	5.12287745515186e-05
(ENSG00000264290)	38.9774945196625	0.967743108390597	0.216810712486846	4.46353917336677	8.06168513664804e-06	4.77634537834717e-05
MINDY4	29.1811550328329	0.967446318475584	0.185401464308369	5.21811584436291	1.80752406380895e-07	1.54600819584968e-06
(ENSG00000272153)	15.5932130505616	0.967327114244314	0.198116643157231	4.88261409454941	1.04688628134776e-06	7.54958183777711e-06
NA(ENSG00000270195)	19.3490650610004	0.967202138606719	0.228906936502248	4.22530725099813	2.38614988184154e-05	0.000127268090494932
LIF	152.119497633238	0.966162305247657	0.321834611546113	3.00204599066009	0.00268171657742798	0.00797792735287569
ARL4D	369.768107060316	0.965794872323775	0.221460899192642	4.36101756944309	1.29458969674766e-05	7.31760117864243e-05
PON3	122.041520618968	0.965564172025952	0.178294563126268	5.41555589298671	6.10985816525825e-08	5.73412474292591e-07
ADORA2BP1	17.7880030321282	0.965198676995788	0.321052025810066	3.00636220737258	0.00264393852618217	0.00788758635457185
CADM4	176.369331861169	0.965173168869412	0.105490601036259	9.14937595755726	5.7263374086586e-20	3.03528143714729e-18
PLAC8	72.4577918902127	0.964608700233197	0.276756869497141	3.48540111031702	0.000491399819531072	0.00183502091766545
KRTCAP2	104.079035703911	0.96452843129419	0.132760875670557	7.26515569005167	3.72608858480327e-13	8.23899047006382e-12
(ENSG00000159239)	52.0043190295795	0.96424586716754	0.179342155576038	5.37657119192323	7.5917689141816e-08	7.0129757318682e-07
ELOVL7	172.013671107887	0.963635953570251	0.253436441266314	3.8022785861235	0.000143371379923601	0.00062276529455734
BTN2A2	372.716371524716	0.963560607975858	0.13560198345578	7.10580025026019	1.19627328882443e-12	2.41009362696031e-11
APOBEC3D	99.8032735747425	0.962740441798653	0.165364683400964	5.82192292815191	5.81743768605998e-09	6.48499555323405e-08
TRAF5	796.296470607566	0.962299062520058	0.116897897488453	8.23196210706111	1.84171519351922e-16	6.39401380008323e-15
MCCC1-AS1	31.6922687177618	0.9621766218192	0.217489028455404	4.42402372502433	9.687937422141e-06	5.63517522325896e-05
AADACL3	16.5165751241905	0.962051672401572	0.392692001370656	2.44988863802577	0.0142900403272168	0.0334041499300675
(ENSG00000273402)	14.3433316977181	0.961791461388962	0.30233137178774	3.18124928849334	0.00146641386105762	0.00475996370942233
RTN4R	16.7197721707329	0.96112599625306	0.344148640043167	2.79276418506987	0.00522597741043511	0.0141614655720273
PTPRH	47.4834558571926	0.960957309031121	0.389050851430823	2.47000438502314	0.0135111395930545	0.0318755157626011
FANCD2	95.283161718563	0.960538845062713	0.136448362981793	7.03957764001085	1.92823417024754e-12	3.79138791865705e-11
ZNF594-DT	25.5181454934607	0.959724798241582	0.225897026448098	4.24850567239356	2.15201198734432e-05	0.000115930173392093
SLC28A1	15.1811903197046	0.95827575558653	0.265961895857336	3.60305656754889	0.000314497051976685	0.0012352099826853
TSPEAR-AS1	33.9603673018861	0.958249082778936	0.336751862397482	2.84556431538863	0.00443328057564774	0.0123349165447233
CTSH	2171.85263365345	0.957394913111215	0.146620807828932	6.52973426683233	6.58864822283259e-11	1.02292568984357e-09
KRT222	15.5217105819425	0.955917737305847	0.308177611948201	3.1018403032681	0.00192321679023966	0.00601551295018546
SLC2A3P2	11.4220713574998	0.955810548938271	0.292896218395491	3.26330791901062	0.00110119803089588	0.00372282489172976
MEG9	41.5641783033674	0.955472969669106	0.206923893305399	4.61750914506002	3.88373571549373e-06	2.4672604644985e-05
BTK	298.504668003665	0.954840743651839	0.23613042794441	4.04370055974585	5.26141084145747e-05	0.000255230646567943
NUF2	14.7839106068017	0.954278922905943	0.291979716677823	3.26830553082191	0.00108193500766926	0.00366824703411036
ANTXR1	3088.71258674099	0.952381811869271	0.131024999106626	7.26870305943859	3.62955248179604e-13	8.05392559551369e-12
TPD52	143.05297733793	0.95163371058129	0.150713552542043	6.31418803770699	2.71583562998921e-10	3.85980959588422e-09
LRATD1	54.3907052103262	0.951613843628439	0.236278617828331	4.02750723859336	5.63713324691793e-05	0.00027142767734712
CASQ2	797.831060179452	0.951377081745441	0.250167690713652	3.80295744439041	0.000142978923829971	0.000621203973610843
FGD2	696.52848562157	0.951138265248854	0.212833861355686	4.46892359698029	7.86142024072647e-06	4.66650929557571e-05
(ENSG00000279825)	14.1583259055014	0.95065010497361	0.345686598357395	2.75003459633908	0.00595889729209614	0.0158597694972239
CACNB2	57.8471760655914	0.950571623850435	0.221428567715609	4.29290417969598	1.76351125894042e-05	9.6915862615309e-05
SLA	575.413466341941	0.950013189538566	0.220142670272977	4.31544320035978	1.59283005235648e-05	8.83356413061948e-05
NRK	112.614463895407	0.948376957376371	0.179239998196188	5.29110113211629	1.21582108124453e-07	1.07864711389808e-06
GCK	16.8040498039215	0.947333335602102	0.322245070229853	2.93979155344838	0.00328433115423632	0.00954017587670035
ELOVL3	94.3386644881735	0.946566473661014	0.255884467862654	3.69919472474228	0.000216284617166447	0.000890553094359088
LY86	122.678765540931	0.946345085937805	0.279526924413999	3.3855239094471	0.000710425203185643	0.00254678434908444
PSORS1C1	18.8689880711856	0.946269464846193	0.372758826125129	2.53855683226276	0.0111310722382459	0.0270436909370011
VASH1-AS1	12.7553893321979	0.946099748507698	0.23244385394463	4.07022914330558	4.69669185396221e-05	0.000230957953236251
CLEC10A	529.181286027243	0.945859335271296	0.259903568368203	3.6392702924775	0.000273411703598132	0.00109300786628554
SYT15B	45.8938735937731	0.945723088366275	0.254342105869947	3.71831115076893	0.000200559143595456	0.000833831507961929
C11orf21	185.231305990151	0.945421008240598	0.222634804750017	4.2465103751507	2.17125730449726e-05	0.000116804016952023
MPZL3	84.5066125784233	0.945384271767423	0.210257251261497	4.49632184428991	6.91390583517942e-06	4.16583304836923e-05
LRRC56	43.3446840137211	0.945321070318945	0.210388906825343	4.49320776738345	7.01582748760641e-06	4.2218364513684e-05
NA(ENSG00000263660)	10.8071087505268	0.945194204613382	0.281724148891303	3.35503437789447	0.000793551221849065	0.00281104166821044
LINC02021	25.6553287754474	0.944856120715635	0.186808658512726	5.05788183608883	4.2393897651532e-07	3.33497479978627e-06
GARIN5A	13.5043532059539	0.944767027788017	0.285637610194392	3.30757223162962	0.000941084389906129	0.00324984124882797
ZDHHC23	78.6076612485138	0.94456684487002	0.150913516908708	6.25899431819229	3.87467987317657e-10	5.39274047141742e-09
ARHGEF3	673.554676911391	0.944107688044079	0.147137335882369	6.41650660848489	1.39436900114043e-10	2.05303924056803e-09
TMEM176A	985.87353083422	0.943908487928723	0.158247798030465	5.96474958689162	2.45009495762289e-09	2.94027020520343e-08
(ENSG00000279278)	85.7045123941766	0.943874093139089	0.246616097079305	3.82730123587823	0.00012955592572715	0.000570124849019594
HOXD9	58.5989813834508	0.943809500722891	0.303121295928414	3.11363640034643	0.00184797069495873	0.00580521946027352
(ENSG00000234630)	12.1475273753043	0.943517744249341	0.299214932379093	3.15331102210481	0.00161429711606582	0.00516251339786039
FEZ1	547.349924285869	0.943177372297441	0.114447698487088	8.24112135731455	1.70604074752568e-16	5.95918347179686e-15
GPR68	73.1210938386722	0.943094089402164	0.217721097719989	4.33166146633651	1.47988360832859e-05	8.2711466615006e-05
TSPAN32	130.497610441501	0.941576485193344	0.19781979817855	4.75976870800104	1.93814934393668e-06	1.31756344670725e-05
SIGLEC14	39.0660965630399	0.941378747978604	0.280685548761924	3.35385541625115	0.000796939928481191	0.00282145223597941
ZNF728	13.7894007719448	0.941286073229328	0.247157629664988	3.80844432965797	0.000139843821021878	0.000609694434700808
SOX9-AS1	14.7613320956646	0.941234310369395	0.230373502538276	4.08568824104679	4.3946354179176e-05	0.000218132035502389
(ENSG00000280077)	117.009371891979	0.941155096176205	0.188161291843403	5.00185286227455	5.67819215531973e-07	4.33221023192015e-06
TNFAIP8L2	106.361460752535	0.940671432405828	0.232746555574802	4.0416126893165	5.3084859895487e-05	0.000257182751970489
(ENSG00000276136)	30.281075359826	0.93990270167427	0.210532808331908	4.46440015274247	8.02933809770524e-06	4.75896930363072e-05
WARS2-IT1	28.1135234612424	0.936583741733693	0.197266685549246	4.74780492776052	2.05636224300087e-06	1.38839498839423e-05
ITGAL	657.67002344034	0.936253876319113	0.21555063818194	4.34354490534538	1.40201803011666e-05	7.87045742025813e-05
SLC4A8	48.5014760243913	0.935887387739873	0.245012936152913	3.81974683637023	0.000133588715523072	0.000585134743947308
SLC16A6	40.3712723055727	0.935462549344751	0.34941233450053	2.67724535449487	0.00742302545081765	0.0191001052793704
SERP2	60.4319516317694	0.934904027251325	0.133120618549812	7.02298439893061	2.17178470640525e-12	4.23486764978524e-11
C17orf67	55.2243166284416	0.934839881027598	0.203143394373105	4.60187191374098	4.18710681538251e-06	2.63949041691969e-05
SEC14L2	48.1172756107194	0.934632806345364	0.186926805883221	4.99999345695372	5.73322599425801e-07	4.36416316884923e-06
DISP2	36.6448242963062	0.93409465330375	0.311363532424209	3.00001302667365	0.00269968060103049	0.00802272423714319
(ENSG00000273759)	17.400266911878	0.933847562943178	0.245921060226137	3.79734684814899	0.000146253080675738	0.000632799314572397
GJC3	27.0932041352251	0.933733369795092	0.219397114530382	4.25590542425201	2.08204709785912e-05	0.000112515451580744
SLC16A4-AS1	142.571242839946	0.933615973649507	0.23833897885746	3.91717703132337	8.95919567265754e-05	0.000409798588910846
MORF4L2-AS1	14.3895155001695	0.932810357648146	0.258145519668703	3.61350589715943	0.000302084481494964	0.00119268226779076
MARCHF1	273.299284446069	0.932531260391227	0.21667346213282	4.30385544778709	1.67851202999599e-05	9.27049042219973e-05
ZNF233	27.0919166739648	0.93131019157668	0.198683998088174	4.6873940555765	2.76705862150581e-06	1.81420704114547e-05
PGM5	1269.18493501129	0.931270402523244	0.121237000584286	7.68140417558258	1.57354161398817e-14	4.28499747473449e-13
ARAP2	255.164153871825	0.93102214750027	0.17573402377568	5.2979049104839	1.17138937071548e-07	1.04266952643108e-06
ZSWIM5	98.6382257820742	0.929858356801542	0.119497003873443	7.78143657715753	7.17055766029211e-15	2.05997532051476e-13
KCTD1	191.37905011893	0.929690272352804	0.139189813094236	6.67929823085097	2.40089139356783e-11	3.99801534095273e-10
HLA-DMB	903.470148086086	0.928616244908952	0.189042790458411	4.91220132043726	9.00595107351791e-07	6.60167438061498e-06
KCNK6	462.286279561815	0.928416950851127	0.136261546368066	6.81349196157887	9.52576837333024e-12	1.69260041058503e-10
OTOF	11.0596376957317	0.92835333026979	0.324714669049667	2.85898180389193	0.00425003162494963	0.011909582291389
TRIM9	22.3417319813604	0.928296386319426	0.268137933183655	3.46201067225953	0.000536155894301223	0.00198443065756611
ARFGEF3	248.722010384177	0.927738764805785	0.209063474967367	4.43759372578399	9.09701147565772e-06	5.33432424236371e-05
BLNK	102.487388790183	0.927186705391299	0.262623581810593	3.53047772404535	0.000414809943756048	0.00158005641936388
GLB1L2	54.6560559448202	0.926897528169178	0.226006774879633	4.10119355343586	4.11024572646749e-05	0.000205315884881706
F13A1	5192.19206101505	0.92689424628383	0.207262958148611	4.47206898214408	7.74664281261166e-06	4.61147035131014e-05
ZNF334	204.679519837851	0.926740109765193	0.182289658055585	5.083887476944	3.69787060061396e-07	2.94468180667596e-06
(ENSG00000279801)	11.9360036540514	0.926137711571083	0.300948193559685	3.07739913842483	0.00208815491511698	0.00645838445722488
HSF4	1072.30984914166	0.925755719361497	0.105447320016444	8.77931956181651	1.64466616289828e-18	7.45727305717036e-17
(ENSG00000260196)	23.4238792596106	0.924942711169026	0.241471858387829	3.83043687717627	0.000127915945622353	0.000563698910720331
(ENSG00000124593)	202.555742509088	0.924934956064402	0.146628450179877	6.30801836157807	2.82630692453111e-10	4.00773303684264e-09
VN1R83P	13.9338474378371	0.924933400356578	0.22694102372506	4.07565536267757	4.5884934536065e-05	0.000226559121796152
RPL23AP32	23.5484661313962	0.92414623273743	0.337957835358791	2.73450157400942	0.00624747966784154	0.0164948540633891
SLC1A2	27.2810855046565	0.923358060758575	0.239252759047407	3.85934132770279	0.000113693048446859	0.00050707800251826
ADH1C	1193.1237618559	0.923145836658649	0.2349138030668	3.92972156002321	8.50442835041498e-05	0.000390979301905103
AQP1	11606.6215217139	0.923124343265126	0.167512314397646	5.51078496279254	3.57236943720913e-08	3.47217333160972e-07
CLEC9A	17.159681316721	0.922591007253637	0.240046284195813	3.84338799637927	0.000121347392988096	0.000537269151495766
CORO2A	123.189756103675	0.922463718734229	0.171335478366348	5.38396208146585	7.28638596575952e-08	6.76074579475823e-07
MMP25-AS1	203.022629933207	0.92212320609924	0.142007262045356	6.49349331025566	8.38684921068431e-11	1.27889255751578e-09
MYOZ3	52.0081463239115	0.922029549035475	0.156609012740568	5.88746160198884	3.92172245988518e-09	4.50244365635505e-08
LMO4	2423.52741218522	0.921776381789635	0.0798428200558153	11.5448875821928	7.83438368752174e-31	1.27085860213876e-28
MS4A6A	2361.372316173	0.920599162438952	0.250855650518929	3.6698362605529	0.000242705882306834	0.000983630537878032
RNF207	336.864129963658	0.920160612876923	0.12135671022039	7.58228046233179	3.39533308291706e-14	8.63378143530409e-13
C10orf95-AS1	159.404023907013	0.919776787675548	0.133435350371398	6.89305184207544	5.46079620064822e-12	1.00642313523602e-10
ABCC4	142.388966452507	0.919408592262597	0.1226152288481	7.49832301338025	6.46394537591344e-14	1.58033528172387e-12
ARMH1	65.1084143819397	0.919146286018558	0.141028003404485	6.51747357850862	7.15014102393549e-11	1.10101639645985e-09
C12orf60	50.2537519245906	0.918901868776926	0.157478152751152	5.83510698292848	5.37560640108657e-09	6.02817554524708e-08
RPL21P118	14.7350385414326	0.918409325996233	0.237072926285476	3.87395279750464	0.000107084162532314	0.000479648342387658
ESRRG	44.6958039657575	0.918404015227535	0.243750083512825	3.7678100536085	0.000164685932581989	0.000702856700702037
TCIM	516.427415186533	0.91777843338814	0.189331856328089	4.84745911854234	1.25052791520062e-06	8.86340978110664e-06
TMEM150C	707.64616915855	0.917543323120741	0.159051170463618	5.7688561514272	7.98113924499375e-09	8.66096292808809e-08
(ENSG00000279926)	28.8199159069122	0.917344350354119	0.23863815013813	3.84408088071055	0.000121005095550397	0.000536005857573402
FCGR2B	556.920191320448	0.917218792004971	0.275225862694568	3.33260393127682	0.000860373286470472	0.00300978697369676
TIGD1	52.1747647700679	0.917032159144484	0.155886503269095	5.8826911882261	4.03648640088213e-09	4.61169184003637e-08
(ENSG00000272823)	16.8002671313614	0.916943333207553	0.271687950402722	3.37498711977609	0.000738191457123819	0.00263527767951032
NXPH3	652.637647464038	0.916527913297992	0.155488255939644	5.8945153623291	3.75782638065619e-09	4.32483296665489e-08
FAM186A	21.5858686389398	0.915972612327495	0.213539415155598	4.28947794794728	1.79093593786625e-05	9.82795028953899e-05
NCKAP1L	1087.46748409909	0.914417122431188	0.221907791565549	4.12070759652024	3.77710552677267e-05	0.000190342246109484
WNK4	20.0212621668416	0.914232490480791	0.317204962434785	2.88215065572548	0.00394970837436199	0.0111594087808363
RPL9P29	21.5914028000555	0.913957032879406	0.238335052664289	3.8347570894944	0.000125688446910231	0.000554532123214495
(ENSG00000272807)	13.1278763315741	0.912515141421923	0.230974744115302	3.95071394024967	7.79184109575694e-05	0.000361219694256857
EEIG1	842.719343924668	0.911792366079904	0.123811493024457	7.36435967135778	1.77999183961292e-13	4.11981629102046e-12
SGK2	1250.23795271669	0.911435810182624	0.13792846391418	6.60803277523429	3.89460478283266e-11	6.26901438824313e-10
BGN	2928.23073400356	0.911251725612819	0.1706394552235	5.34021703491306	9.28353739874292e-08	8.43090363089505e-07
CA12	253.218621321519	0.91058741273965	0.251233152917892	3.62447154033548	0.000289552900992729	0.00115020412454722
C16orf54	181.530108629679	0.909665375110872	0.276884308698752	3.28536268229119	0.00101851174934143	0.00348144152358903
HGF	270.004193519608	0.909524143094674	0.136396621567882	6.6682307277092	2.58905538515054e-11	4.28857880126564e-10
SLC7A2	930.520584814968	0.908956668170795	0.17532723904797	5.18434370555567	2.16776843626662e-07	1.82264962757949e-06
SMOC2	1506.68573225815	0.907765642997562	0.135474721736211	6.70062747768631	2.0752646855958e-11	3.48351967786406e-10
(ENSG00000256967)	36.9355109427767	0.907110411326142	0.187932746524637	4.82678207018714	1.38756816130468e-06	9.7171083331858e-06
VAMP5	2096.68060641374	0.906925735498882	0.116600267738748	7.77807592629994	7.36358735738095e-15	2.10781663572145e-13
DYNLT2	49.5988424193478	0.906611234643601	0.162748947192018	5.5706119780544	2.53846103034152e-08	2.52999053008137e-07
POU2F2	354.296200950827	0.906548364297561	0.195751001330487	4.63113015073182	3.63675165239709e-06	2.32764475656994e-05
VAMP1	327.384249368486	0.906361603601402	0.12316322274945	7.35902799040268	1.85254186988216e-13	4.26674178281183e-12
SLCO2A1	452.166172853076	0.906115783813573	0.289325183852816	3.13182479225358	0.00173723514271854	0.00550792816858209
CCDC183-AS1	37.3148864990517	0.904575114404495	0.15207210594768	5.94833029218199	2.70891548916015e-09	3.22006713578816e-08
DLG3	240.823463554032	0.904512415713219	0.102062269492277	8.86235844267275	7.83392502816621e-19	3.67608397144647e-17
(ENSG00000268947)	24.98555013243	0.904457744294857	0.251125674100577	3.60161400276667	0.000316247685681729	0.00124104957277854
(ENSG00000277117)	34.8207959137642	0.904285594436588	0.326305059342753	2.77128891675174	0.00558348604963611	0.0150049210219941
NALF1	36.574207698926	0.904166441215504	0.221551183443758	4.08107249603129	4.48283689391986e-05	0.000221924603611918
GABRR2	23.1715903082323	0.903743547047724	0.252454458367788	3.57982803271039	0.000343820397647181	0.00133781398315281
SLC51B	37.8728377355904	0.903002751701406	0.195127497290378	4.62775756487877	3.69646367822795e-06	2.36024285826995e-05
RPS27P19	57.2032803754711	0.902922784491594	0.150659910484909	5.99311908247839	2.05853995772639e-09	2.51075033203195e-08
IL20RA	57.207693324258	0.90077971667794	0.16850313935268	5.34577409144048	9.00314428138453e-08	8.21193242573013e-07
TMEM132A	173.423652397478	0.89972296661686	0.17192261776136	5.23330192578697	1.66508422675966e-07	1.43526751694625e-06
SALL2	166.091252793407	0.898452073603971	0.138159115442781	6.50302421758095	7.87211166734849e-11	1.20626649221903e-09
(ENSG00000272630)	23.2422043949197	0.898199708325322	0.216822573875847	4.14255624896157	3.43456095002492e-05	0.000175715425221911
ASXL3	59.7145900391493	0.897543019912276	0.155348128410293	5.77762364501593	7.57630425897445e-09	8.27086844683023e-08
SALL4	25.1467392996279	0.897416899300179	0.224769245505094	3.99261427996313	6.5348821294426e-05	0.000309039650740692
APOE	5561.98053166402	0.897407080999932	0.292432606861456	3.06876545208617	0.00214945273775702	0.00661751507957688
(ENSG00000273771)	58.3037251038136	0.896960493257472	0.219781781294188	4.08114124826774	4.48151088787334e-05	0.000221917343097665
GLT8D2	564.531445022147	0.896956137028201	0.102859352580832	8.72021954759366	2.77662870103861e-18	1.2236023950221e-16
NR2F1	327.871757083269	0.896591707814096	0.19009493939838	4.71654695622968	2.3988102415945e-06	1.59951850872019e-05
PIF1	64.6117846566468	0.896243347690385	0.149354905026339	6.00076273043951	1.96392794521355e-09	2.40750698013573e-08
TNFSF13B	246.601035287404	0.89613041182795	0.140126124073862	6.3951701922162	1.60368631167881e-10	2.3313752365334e-09
DISP1	365.178722957258	0.895512674850402	0.134603470615627	6.65296868464573	2.87239328251845e-11	4.73290931673815e-10
SEMA5A	366.148453450443	0.895012710782426	0.142303285940011	6.28947325334232	3.18544983299141e-10	4.48321686667161e-09
TSPAN1	41.5391479259319	0.893905822925603	0.256430617029084	3.4859559021543	0.000490381835286303	0.00183267427896373
MS4A4E	154.975723619264	0.892109826103399	0.222799019182009	4.00410122710019	6.22537055041453e-05	0.000296338977098786
LRRC4B	35.7740838343002	0.891738335828367	0.29088093480812	3.06564724297453	0.00217199402864101	0.00667708080982486
AP1G2	558.655223083119	0.891450724787953	0.117564258188179	7.58266788330393	3.38520613867971e-14	8.61967847246768e-13
SHF	103.728958050121	0.890588206168173	0.09925585458416	8.97265163752164	2.89460417187202e-19	1.40743583209602e-17
ICAM3	35.4277257001157	0.890584321973873	0.322622653721064	2.76045191403039	0.00577214546336101	0.0154233808810627
SLC40A1	3308.53704238839	0.890156543983376	0.158572303658391	5.61356884806961	1.9819569097564e-08	2.02028619560597e-07
INHBA	48.4365575302192	0.890120620834232	0.306300789462971	2.90603436705095	0.00366041243322524	0.0104582418396598
TROAP	18.8783773923824	0.890044486244999	0.345133788498555	2.57883903548529	0.00991329675053306	0.0244769065680069
KIF21B	344.714217533861	0.889669269853064	0.206683442212006	4.30450190074	1.67361855574443e-05	9.24617744082296e-05
GPR132	139.911158369345	0.889468981571926	0.199032514503094	4.46896319323796	7.85996529150051e-06	4.66650929557571e-05
SLC24A4	96.2493236334236	0.889411164818313	0.229050881656659	3.88302877677423	0.000103163353519995	0.00046385300434546
MANEA-DT	26.7064214915559	0.889274111914059	0.21233345358504	4.18810176587603	2.81297383639389e-05	0.000146869391452341
ZNF793	144.923157474901	0.889135659404517	0.133905800081227	6.64000856471614	3.13664925928783e-11	5.1323764445234e-10
GATA2-AS1	72.2505399725559	0.887795080782182	0.144758774874392	6.13292756554846	8.62764372103427e-10	1.12975902504316e-08
LINC01586	14.6973210316483	0.887587270806559	0.313454436620211	2.83163090743546	0.0046311272229491	0.01280398485957
MN1	734.852777251365	0.887580294588986	0.157834170148609	5.6234989784106	1.87127870694163e-08	1.91890198520548e-07
TRIM60P18	36.3772493606204	0.887261869185665	0.201716494407637	4.39855883769548	1.08972085104084e-05	6.26115336001085e-05
TIAM1	218.006578455879	0.886832835383574	0.149141632827497	5.946245984911	2.74361755294514e-09	3.25514826568529e-08
MIR600HG	211.862245854064	0.886692283435385	0.131772742999735	6.72895064070393	1.70891008070611e-11	2.90483839102502e-10
CMAHP	707.173674701533	0.886510179913515	0.121056764212488	7.32309496029022	2.42316199023249e-13	5.51349929506709e-12
SYCP2L	30.6974600161521	0.886508654381122	0.198245655722997	4.47176837821767	7.75754244645086e-06	4.61503876746335e-05
LINC01359	78.2724539313024	0.886326694389597	0.206068857501616	4.30111907803754	1.69937703564772e-05	9.36648438189312e-05
GDF11	196.447919059246	0.886322503151785	0.111473809717784	7.95094834738018	1.85089111888428e-15	5.60840872528914e-14
DLGAP1-AS2	48.2350088298818	0.885374248128715	0.159272208959378	5.5588746706874	2.71519572293697e-08	2.69898774001611e-07
LINC00685	19.4997580543416	0.885175223844427	0.307478351361374	2.8788212891258	0.0039916445843349	0.0112626744854446
EYA4	334.710651434521	0.884868913273743	0.292068626808509	3.02966094969829	0.00244828414382552	0.00738646187820503
TMPO-AS1	13.6822354552949	0.88430098435895	0.239549664390465	3.69151418604178	0.000222922960573187	0.000915282860376534
KIF2C	25.3810089992609	0.884030027695133	0.305850873288248	2.89039563036324	0.00384757268248674	0.0109150874666596
(ENSG00000277715)	30.9650387473981	0.883657163086973	0.199753550924466	4.42373694483717	9.70081285936341e-06	5.64092075323366e-05
SLC52A3	51.8173985503434	0.883550680500339	0.274929106556265	3.2137400494535	0.00131018229840178	0.00431687975994158
(ENSG00000224713)	33.4434924619404	0.882783811880751	0.191582175932757	4.60785982611763	4.0683476783308e-06	2.57584449068475e-05
(ENSG00000255968)	19.4237288870076	0.882392774935093	0.226421297511224	3.89712798501807	9.73401839147567e-05	0.000440088957406049
CD84	562.102135938937	0.882390333897924	0.248464833165637	3.55136911190038	0.00038323255172841	0.00147079072524444
CDK18	177.17430815659	0.882039155386121	0.165089016247307	5.34280944569206	9.15169549601049e-08	8.32724633212908e-07
(ENSG00000280304)	19.3060735008501	0.881209032262006	0.211594332950651	4.16461546948672	3.11877754943601e-05	0.000161092608146411
GPR65	70.0222404455597	0.880935387748978	0.291772371015865	3.01925567757434	0.00253396584215426	0.00760593958395546
CLEC12A	79.2444967582265	0.880446296002236	0.329559576277481	2.67158462195898	0.00754940348462033	0.019348559707178
KIF5C	97.4538775964369	0.880423961266208	0.212631041051114	4.14061821319196	3.46371049241385e-05	0.000176870123027819
FLT4	1736.41602060535	0.880274196982315	0.2441675792092	3.60520508018841	0.000311906521837257	0.00122657158232219
ACSM2B	12.9204098276122	0.87929084610352	0.259636544313654	3.38662205055884	0.000707587944906718	0.00253854763761863
TPMTP1	25.0700952145614	0.878748963992014	0.244411910292486	3.59536064727951	0.000323942495707553	0.00126860061222248
LRRC4	95.7156944910654	0.878171749000928	0.210658679260114	4.16869483889906	3.06348820018868e-05	0.000158585027408392
DEPDC7	25.2941030683998	0.877535585018475	0.179616703006228	4.88560122934695	1.03113709754433e-06	7.4569203553004e-06
SIGLEC1	2558.7824697888	0.877472786142916	0.237647996663239	3.69232141008261	0.000222216380165459	0.00091297939423001
ITGA4	177.61455126463	0.877312088007684	0.219118456657367	4.00382560826232	6.23263168608364e-05	0.000296534590232708
SLC16A11	36.7724168852798	0.876280454424947	0.20534362079837	4.26738581416844	1.97776945147482e-05	0.000107311671765864
FGF22	19.5554649064446	0.875457695594311	0.204455439324292	4.28189975521134	1.85304462998453e-05	0.000101362618611683
DOC2GP	25.9860370719979	0.874700864420623	0.204819736327284	4.27058876310107	1.94957607237998e-05	0.000105904078966438
RASD2	56.9646622912979	0.874370044581246	0.222676706186141	3.92663453468877	8.61427182660637e-05	0.000395739142971807
CD69	304.676112739897	0.873853127442858	0.306160850170696	2.854228837409	0.00431414433525146	0.012053341344681
(ENSG00000204584)	23.7937877547863	0.873355651596161	0.21765497188472	4.01256926976485	6.00614463217594e-05	0.000287284248967094
(ENSG00000277135)	15.8357085026239	0.87311130602454	0.276713286159711	3.15529231769741	0.00160337372075143	0.00513368781748844
PKIA	117.103463607705	0.87279655646152	0.14534641265276	6.00494047656118	1.91402110004377e-09	2.35862050029624e-08
SOAT2	21.6067588920979	0.872586734660662	0.31477239096149	2.77211966397465	0.00556925591224243	0.0149730945135971
(ENSG00000233967)	46.6858215367756	0.871962550178355	0.184569081945912	4.7243153673695	2.30891875846276e-06	1.54450495122623e-05
ASIC1	155.620073914031	0.870519780053057	0.144039459878603	6.04362013566791	1.50694072804087e-09	1.88663364468031e-08
ANO7	26.2462864403988	0.86977979491956	0.195693276877949	4.44460744280974	8.80524953776433e-06	5.176144347145e-05
PTPRC	1363.20458861488	0.869396992516123	0.236543355005064	3.67542344403422	0.000237455239732125	0.000965678678633973
RASSF4	4449.22148503412	0.868161496541545	0.122467248108351	7.08892793747965	1.35154875767018e-12	2.70554180564679e-11
BATF	49.0913419825223	0.867782806735605	0.210345943996859	4.12550292269275	3.6992548430389e-05	0.000186969858666299
ST6GAL1	1430.49546536783	0.867050450618563	0.113311620300801	7.65191114836113	1.98014045441947e-14	5.30523778785184e-13
FAM86HP	55.6110916880576	0.866759517731699	0.160651490527437	5.39527840598323	6.84173830747898e-08	6.37274779489542e-07
PDLIM3	564.16495670191	0.866693722328099	0.214004285868661	4.04988955623069	5.12418109715086e-05	0.000249345010874289
CELF2-AS1	23.9635038122722	0.866413050403237	0.197745357811003	4.38145835631358	1.17887577797386e-05	6.71395445343041e-05
ZNF671	283.782215125502	0.866342946183528	0.0818199310216731	10.5884096376718	3.37273154168864e-26	3.43052375243001e-24
FN1	13442.5744965734	0.866239804181191	0.200102949017633	4.328970704499	1.49807857741807e-05	8.35735090165305e-05
LINC03060	10.8428017573684	0.866164622743835	0.271373711959727	3.19177792310398	0.00141400003685744	0.00460731405948855
EPHA7	15.2509563147005	0.86607534479551	0.332269309889877	2.60654631353871	0.00914604542841128	0.0228371996850338
ARL11	54.3621400265757	0.865904736816882	0.240370408619386	3.60237660613207	0.000315321090113324	0.00123792967925358
SUGT1-DT	22.8900257136663	0.865553225053924	0.20598160844853	4.20208984468731	2.64462125494883e-05	0.000139277464747753
ALOX5	538.051218053708	0.865273548481967	0.252760532652546	3.42329373736288	0.00061867184095764	0.00225841381015058
GLYCTK-AS1	12.3372066679224	0.864706892568173	0.236616907325928	3.65445944814536	0.000257724392162537	0.00103557546173873
SCNN1A	84.7488795020818	0.864161302030715	0.206116448730862	4.19258776944628	2.75790325871215e-05	0.000144354563613871
FCER2	174.068984089904	0.863886590737109	0.278653104665601	3.10022237783362	0.00193375399085083	0.00604523793963447
SIGLEC11	45.8783113493829	0.863425331583322	0.321818451997396	2.68295781744146	0.00729741941014769	0.0188077716806943
IRF5	361.701487139661	0.863329495523627	0.205457673280404	4.2019822464619	2.64587888562171e-05	0.000139304708983614
LINC03034	30.6485520921224	0.863242000466631	0.303083504582042	2.84819855721629	0.00439674836212836	0.0122495726873215
RAD54B	28.9038268891927	0.863055253225926	0.17115820762863	5.04244152345026	4.59629239235704e-07	3.5902214174754e-06
(ENSG00000261094)	53.3978931530814	0.862901041713795	0.167524144868982	5.15090551507459	2.59231771087035e-07	2.13384262316043e-06
NEB	84.1339800138729	0.862650048775544	0.239007963809463	3.60929416336623	0.000307031287554628	0.00120967498700072
(ENSG00000261526)	16.9394401606602	0.862215551105964	0.217295089290792	3.96794770613577	7.24942357826513e-05	0.00033882862263342
(ENSG00000279377)	91.2436909024928	0.861792589541407	0.178575778263797	4.82592095031132	1.39357779554531e-06	9.75556301293755e-06
FBXO40	23.9015540471066	0.860931502641761	0.272754070021334	3.15643870162752	0.00159708452350277	0.00511616266236834
TSPAN11	249.166341171344	0.860680852159957	0.219742433513244	3.91677127807945	8.97428187944635e-05	0.000410374391556602
CFTR	60.2897336510283	0.860242869326058	0.223683534496218	3.84580327409214	0.000120158141922648	0.00053275583330784
(ENSG00000261655)	27.6553129714585	0.86023952347075	0.329668926799347	2.60940432518935	0.00907000049279711	0.0226798645914733
ADRA1B	103.710624789494	0.859967486287426	0.187254241032908	4.59251273318983	4.37940780486174e-06	2.75149638277407e-05
LINC01409	48.5038566039492	0.859457781403466	0.193369612087593	4.44463725259038	8.80402878636601e-06	5.176144347145e-05
FRMD4B	880.820075533843	0.859382144592762	0.167846269128375	5.1200550900269	3.05446415026717e-07	2.47420800325344e-06
NKX3-1	72.3398419736807	0.859339436190031	0.166224336157444	5.16975706479035	2.3439850112229e-07	1.95855976714837e-06
HLA-DOA	531.686561669685	0.859327228727174	0.187261174618173	4.58892362754506	4.45537383904755e-06	2.79392887208488e-05
(ENSG00000274272)	32.1358573524033	0.858383555476936	0.204913918551802	4.18899585515435	2.8019151695595e-05	0.000146373230831763
MUC6	40.0118360186282	0.858330690433194	0.229489063196561	3.74018124645017	0.000183887609108469	0.000774443406578798
CFAP43	20.9023586770507	0.858232434646728	0.239129993883417	3.58897861664791	0.000331976066599808	0.00129682242997895
SPATA18	291.86942686929	0.858199343493964	0.145587987238085	5.89471260489726	3.75334058208308e-09	4.32231393715161e-08
BHLHE22	78.5593936441012	0.858162982734599	0.233821142635596	3.67016845894053	0.000242390672753306	0.000982564689616319
MIR3677HG	21.4608014131024	0.856531373733387	0.237596139023097	3.60498860484481	0.000312166625169143	0.00122733794103798
SLC1A7	520.559284759021	0.856530966228045	0.175989160590551	4.86695296093158	1.13331989805788e-06	8.0993849304045e-06
LINC03013	24.1034472116982	0.855952657971471	0.205673162032265	4.16171293091315	3.15869276088985e-05	0.000162841429264833
ZFHX2-AS1	23.4456780260648	0.85585055168632	0.160516477872526	5.33185479166815	9.72146627953567e-08	8.79042916780503e-07
CLEC4GP1	162.367285560836	0.855575733555086	0.238807751654035	3.58269665716118	0.000340065426434484	0.00132539584283713
WNT3	66.7413283299772	0.855358204743518	0.248163175376891	3.44675717275324	0.000567358285148716	0.00208800720744052
GBP5	261.391022359927	0.855267507049034	0.229824522965741	3.72139359199943	0.000198126350385268	0.000825358320832321
EPS8L2	323.928084220916	0.854191872342464	0.182782928585463	4.67325848728302	2.96458268933771e-06	1.92825967733383e-05
SLC25A29	762.832817972201	0.85349864661393	0.133421767078445	6.39699702157384	1.58462417020103e-10	2.30788490794681e-09
RAC2	602.385180369339	0.853377453499307	0.233230505517734	3.65894440611423	0.000253256266851707	0.00102067320054585
LGI2	234.739839066016	0.852571718409321	0.231944358779391	3.67575966449879	0.000237142695988892	0.000965033328378674
MDK	455.305544621512	0.85218439930239	0.154994989751423	5.49814158940944	3.83814701575346e-08	3.70751603672653e-07
FASLG	22.6345264453774	0.851807348874072	0.34741749772051	2.45182627375704	0.0142133264891908	0.0332527868391276
(ENSG00000255142)	37.37994587017	0.851731184229425	0.249666129814045	3.41148070370541	0.000646110742669227	0.00234571982342405
CLSTN3	1066.22854971851	0.851493611334331	0.137298056045172	6.20178927408984	5.58247942743041e-10	7.5735771727439e-09
PPM1J	16.4512954999967	0.851015562078711	0.225662867263083	3.77118119786441	0.000162476636889635	0.000694642139366086
LINC02688	29.4190158666322	0.851012238955149	0.328529661243034	2.59036653109262	0.00958737911222481	0.0237782671351963
TNFSF8	114.974236831869	0.850914105164883	0.230141318083709	3.69735479161278	0.000217857762243497	0.00089605016658708
DBH	12.6134808078493	0.850908908400403	0.25579063078447	3.32658356481157	0.000879176542107479	0.00306801810737603
LETR1	97.4213437173655	0.850080469130853	0.15672974906138	5.42386161033115	5.83250446638359e-08	5.4820297973996e-07
LAPTM4B	952.068826462095	0.849992770853504	0.09050726635258	9.39143126411832	5.91903851514102e-21	3.50247005469838e-19
ROGDI	333.848380061685	0.849611443638141	0.109233283896249	7.77795387388616	7.3706932364602e-15	2.10781663572145e-13
STK31	17.505922378549	0.84869123354672	0.292322631492653	2.90326899841161	0.00369289292144488	0.010531853001338
NSUN5P2	37.1335535194078	0.847692940783216	0.285314828755695	2.97107915659395	0.00296755282447571	0.0087223432518212
MYO1G	355.509295379667	0.846139519800835	0.267508824254379	3.16303405003278	0.00156134068730562	0.00501676694286699
WEE1	451.363547456214	0.845317266426439	0.12321372755868	6.86057700854688	6.85829599529934e-12	1.25050926108089e-10
GALNT7-DT	16.207806164866	0.844973835999491	0.17292491920135	4.88636247396838	1.02716016857855e-06	7.43387418928564e-06
LMO7	169.644900680323	0.84495399721815	0.154318986106382	5.47537291772813	4.36591192150977e-08	4.1808328054478e-07
(ENSG00000260401)	22.3772654784073	0.843431626181448	0.224783411276714	3.75219693210885	0.000175291678374351	0.000742228513044593
C3orf52	32.3565014320533	0.842936701636134	0.240177226607011	3.50964458014741	0.000448706039050348	0.00169238355117466
NRAP	26.2570578854379	0.8423845957827	0.336515395297776	2.50325722850596	0.0123056071506948	0.0294074942538258
TFAP2E-AS1	13.4153312452225	0.842383006163687	0.269595616402769	3.1246168517265	0.00178036793109559	0.00562100391936674
COL7A1	166.382780224276	0.842022835402655	0.154229092733008	5.4595590266508	4.77318629419307e-08	4.53621446958742e-07
CASP4LP	306.627253874567	0.841956399998687	0.132211506250043	6.36825359516253	1.91192616589378e-10	2.75261780134837e-09
(ENSG00000273449)	20.2662549688717	0.841221871067245	0.293727172261757	2.86395659138264	0.0041838534312579	0.0117468770540107
NPAS2	114.579145408094	0.839344781958689	0.202683968017792	4.14115033451985	3.45568366576906e-05	0.000176608339281511
LRRC37A4P	115.125385597934	0.839145439525486	0.147521328611149	5.68829909156653	1.28310950672057e-08	1.34587488103734e-07
PDGFD	961.711499293071	0.838995159148096	0.151648925965604	5.53248335789989	3.15728407141001e-08	3.10076275426525e-07
(ENSG00000269867)	41.8619061811576	0.838666678857203	0.172502470118183	4.86176620127598	1.16342987868389e-06	8.28624527902907e-06
PTPN22	89.5937224586218	0.838461331521018	0.27299030206707	3.07139603558159	0.00213060346840882	0.00657158310567502
(ENSG00000253854)	18.4886896800283	0.838389012287507	0.226180778380467	3.70672087297013	0.000209960129151761	0.000868121237145392
LINC02610	17.4031448460766	0.837580314775838	0.352361180102174	2.37705048703993	0.0174516993041504	0.0396269609999032
CDCP1	41.6195004550208	0.837436946313662	0.309329874496339	2.70726177895751	0.0067840739523135	0.0176857743918929
NA(ENSG00000261685)	65.6645462734846	0.837305574002645	0.239672148652381	3.49354557344529	0.000476651619556671	0.00178917884005543
(ENSG00000197670)	13.9900515099083	0.836858203273082	0.242754623921059	3.44734196925212	0.00056613149962703	0.00208471554373421
CAPN12	24.6242883190798	0.836521165564833	0.273939300692611	3.05367343586636	0.00226058010580582	0.00690989861126512
GNB3	44.9766578842944	0.835166935781842	0.18728211237275	4.45940578734822	8.21871896459631e-06	4.8617301086705e-05
NCR3	18.8640960755285	0.834969941820405	0.31667800306983	2.63665279471996	0.00837284827927014	0.0211962715015507
NAT14	85.0700508333519	0.834940976709775	0.148300905960392	5.63004636622226	1.80161183111395e-08	1.85496686052795e-07
DISC1	196.87988947866	0.833884878415642	0.103311798284532	8.07153579999673	6.94193609234852e-16	2.22153760968915e-14
(ENSG00000232807)	57.8633616028876	0.833857704935384	0.148526118723933	5.61421595137272	1.97455493625917e-08	2.01383199108883e-07
SLC2A12	23.6737836564347	0.832962720437487	0.229665679971647	3.62684890724778	0.000286901059522247	0.00114135670973153
RNASE6	283.730312708002	0.832864951406664	0.239547169040367	3.47683069995419	0.00050737808827772	0.00188981264590694
MKX	203.528938521135	0.832560798685651	0.265819882091721	3.13204863433946	0.00173591117151563	0.00550558579376532
GALNT18	386.444918070515	0.832519758339944	0.158242798414878	5.26102777933224	1.43252386973039e-07	1.25259301378795e-06
ANKS1B	64.3009792905195	0.832243894047357	0.140259101902763	5.93361773144906	2.96331331135567e-09	3.49179409722372e-08
KLHL13	91.3287388636107	0.831462485955286	0.175861191566738	4.72794752809207	2.26800774049949e-06	1.52038124877018e-05
RTP4	95.0407437378696	0.831173160443836	0.128454688599517	6.47055525575389	9.7643437732943e-11	1.47697473297491e-09
(ENSG00000234353)	18.5481688688291	0.83091437115668	0.244931204793974	3.39243981531717	0.000692731483657264	0.00249332982555064
RIMBP2	27.2068066200817	0.830880414833539	0.266485765196447	3.11791668955013	0.00182134279829378	0.00573401496327488
PPIL1	357.36957434587	0.830768250743045	0.0838408138612116	9.90887626780773	3.80906132297143e-23	2.83155303745902e-21
NHERF1	733.834405528876	0.830742431985904	0.149064917812012	5.5730244525648	2.50354414427655e-08	2.5044758193967e-07
RAB9B	77.7521306217261	0.830320808383158	0.156045858770662	5.32100508737927	1.03195516545164e-07	9.30886881510239e-07
TC2N	786.861785404147	0.830266850693421	0.159849206943245	5.19406299580961	2.0575346723266e-07	1.738510549132e-06
ADAMTS3	70.7971132946447	0.830185396939858	0.237796498114862	3.49115905205154	0.000480929856806036	0.00180415811712902
TXK	43.5415373609264	0.829125982858962	0.269824457637528	3.07283479829237	0.00212035834730653	0.00654400246371444
ACY1	29.2419403459266	0.828605694078871	0.160811198163411	5.15266165256022	2.56815072890346e-07	2.11580088729319e-06
PRR22	18.429606177609	0.828589344919128	0.240796193235227	3.44104005045338	0.000579482752158641	0.0021263898103294
(ENSG00000235681)	17.6697296140836	0.828511761428782	0.244610219207297	3.38706928972028	0.000706435436919433	0.00253489618926639
LINC02975	39.6649336497655	0.82841164408948	0.227391229958247	3.6431116725196	0.000269361904535585	0.00107827037104131
TLR7	102.329105813279	0.82815768862121	0.356805880494199	2.32103150170664	0.020285143739828	0.045097536596449
NRARP	109.760752197559	0.828065613715359	0.254059765165334	3.25933393340138	0.00111674137784624	0.00376792585743817
SEC1P	14.7447337548011	0.827962050515026	0.260577495874849	3.17741195468653	0.00148595800537612	0.00481261132309165
ZNF451-AS1	23.2495965669037	0.827876188187279	0.183306678146421	4.51634493930436	6.29161488773503e-06	3.82270963327446e-05
ACSS1	1092.23800634103	0.826685993206992	0.0765348324908932	10.8014346710089	3.38866806098343e-27	3.68581311581071e-25
NCF1	266.983736838707	0.826263254595899	0.298757873724773	2.76566185283901	0.00568074067465526	0.0152445090238146
ADTRP	24.1683692310724	0.826217726380435	0.222700982245914	3.70998689834289	0.000207269973415086	0.000857752164009603
ETV7	29.6911771661593	0.826166273509831	0.227098939137079	3.63791339866695	0.000274855805606149	0.00109854751361319
(ENSG00000276449)	15.2113710963713	0.82548416092034	0.244521589564066	3.37591524082605	0.000735705803006606	0.00262939716907413
KCNK3	66.3168406088794	0.825320114247727	0.2743249136131	3.00854961868952	0.00262497933582225	0.00784159964473206
PRTFDC1	173.597333351395	0.823475051280288	0.120135147571646	6.85457227069359	7.15262044864047e-12	1.2966364063783e-10
PTK2B	1270.09780382827	0.823331733605632	0.128611299011773	6.40170607039948	1.53650251315825e-10	2.23953274903941e-09
FMO2	8960.2070863007	0.822935116149219	0.191257055930851	4.30276996654571	1.68675951473428e-05	9.31057606006305e-05
ENO2	428.11334521847	0.822725985786029	0.133347287584006	6.16979918146239	6.8376780123793e-10	9.15762186184636e-09
ECSCR	44.3479084072918	0.822194118015861	0.167185741836368	4.91784831041739	8.75006731954808e-07	6.43666992775357e-06
TLR5	341.291386247847	0.821162651372348	0.148214440462615	5.54036873066679	3.01835423453086e-08	2.97674903727292e-07
APOBEC3G	268.956498953938	0.819183322175892	0.142978739201734	5.72940653099532	1.0078260240549e-08	1.07203291659926e-07
CCDC78	38.8209258101758	0.818066602393035	0.197376683123975	4.1446972836158	3.40262906608844e-05	0.000174271287796914
CTPS1	312.088855873151	0.817644227275552	0.112848340357458	7.24551397641814	4.30802348549646e-13	9.48117870486396e-12
SH3TC2	91.7441616353474	0.817121369548117	0.174392197735318	4.68553857431336	2.79224700851576e-06	1.82841691857993e-05
GLIPR1	441.039598781504	0.816957646562403	0.161008277926125	5.07401021292363	3.89518136271146e-07	3.08613169272175e-06
BSN	32.8700151651231	0.81668197225744	0.193856248408834	4.21282253711573	2.52199208435486e-05	0.000133484324897214
CD101	21.5084900753247	0.814287114751174	0.223329649939747	3.64612184262531	0.000266227781192108	0.00106700919247964
PPIP5K1	533.238806540002	0.814199832960803	0.0890239828374296	9.14584819741942	5.91637334010393e-20	3.11844249693937e-18
(ENSG00000272112)	17.3420952661414	0.813654729421684	0.191614577471769	4.2463091282372	2.17320746865404e-05	0.000116871234460312
STXBP2	227.624259423733	0.813562210206033	0.201812995207166	4.03126770588233	5.54768102785729e-05	0.000267531301643236
NXF3	35.8123628493017	0.812716565414378	0.291286999223328	2.79008870145719	0.00526936030859567	0.0142625939192815
SGSM1	60.3364462432385	0.811667727131907	0.216466435264478	3.7496239365711	0.000177099954161136	0.000749210844750471
TUBA4A	430.049645007756	0.810871816854807	0.162349027799881	4.99462071219992	5.89515094949187e-07	4.47294578292696e-06
(ENSG00000226816)	22.4310255665626	0.810014851826355	0.233443674250266	3.46985136533608	0.000520746452048559	0.00193424516150765
DOCK2	786.488358728576	0.809840555867075	0.220587166231457	3.67129497922526	0.000241324620442289	0.000978664953203137
SAMD3	32.473076748343	0.809617211539508	0.214471911550839	3.77493353644864	0.000160050330706532	0.000686185252427618
AK7	20.4992862798098	0.809439933664952	0.24212703775488	3.34303818842568	0.000828664951937588	0.00291784962586257
TMEM176B	1850.63756374683	0.808807565032715	0.158047112311581	5.11750928696626	3.09596822887205e-07	2.50567028656711e-06
TRGC2	43.2698197916423	0.808523664674765	0.262043077869576	3.08546087631127	0.00203236960150452	0.00631074237483671
(ENSG00000278917)	19.2379201261968	0.808365211465981	0.225656359218024	3.58228420536094	0.000340602945653796	0.00132666645174239
CYTIP	204.911514616813	0.808171188850025	0.256271905372352	3.15356920484822	0.00161286981679108	0.00515899145753575
(ENSG00000271664)	11.7655346980099	0.808107913900621	0.27343026609143	2.95544427269221	0.00312219095512792	0.00912838210109417
KYNU	84.8374012768059	0.807309042223827	0.169352091004459	4.76704502103001	1.86947546847728e-06	1.27410068418461e-05
SLC47A2	25.0788582949164	0.807148552814051	0.262073443824741	3.07985632208437	0.00207100475433409	0.00641271951000568
(ENSG00000271971)	46.573440983767	0.805506467059327	0.166504472822209	4.83774671878896	1.31319330668578e-06	9.26070919517911e-06
ITGB7	104.91750941767	0.805452424514093	0.220333075575359	3.65561285980693	0.000256568301516445	0.00103225266829911
GHRL	23.2655147852951	0.804596112551017	0.194096502648264	4.14534059899617	3.39308973671057e-05	0.000173907429955099
ZNF483	27.8329322060672	0.804249505099333	0.187545297106149	4.28829470804664	1.80050101353917e-05	9.8718029055264e-05
MIR135A1	15.1472015247842	0.803903213365267	0.276804171586341	2.90423084579313	0.0036815659932173	0.0105059186069715
AGT	310.779393230241	0.803547214785153	0.202824548706416	3.96178480322059	7.43915758332923e-05	0.000346663269553012
TENT5A	650.126123930966	0.803088782038574	0.10508353098333	7.6423848201863	2.13234731013978e-14	5.67530117891093e-13
P3H3	434.159598896132	0.803055672863345	0.134285975572707	5.98019018321495	2.22877248983717e-09	2.69183645322632e-08
RYR2	75.3113516745588	0.802794547032293	0.236921071163864	3.3884472288117	0.000702895529003054	0.00252315627036445
SNHG20	124.095287752499	0.802711929099878	0.11694383134923	6.8640809851931	6.69206602047992e-12	1.22375710697153e-10
AFAP1L2	493.241422089611	0.801726383055969	0.12295487504825	6.52049284537402	7.00767501812821e-11	1.08084771160753e-09
ADAMTSL5	49.7604009365404	0.801630346174491	0.184474932931241	4.34547032183111	1.38977562233785e-05	7.80639041359147e-05
PRPF31-AS1	11.8430084496392	0.801304309868531	0.287630649123794	2.78587943360534	0.00533827229090605	0.0144211421892083
GGCX	2149.66042378747	0.800922405405167	0.0928377176436469	8.62712295965169	6.29145265015934e-18	2.61338332269422e-16
(ENSG00000260997)	25.1190249922544	0.799585483308083	0.323800000323199	2.46938073659661	0.0135347126604455	0.0319231246091254
BHLHE22-AS1	13.8135413122262	0.799327602710199	0.296447127740236	2.69635806156508	0.00701022666420127	0.0181739611521364
PXMP2	21.433511870166	0.799093024460488	0.214234940514847	3.72998457926665	0.000191491490055297	0.000801266481736828
(ENSG00000279330)	25.6814738682204	0.797945601888737	0.182426599732342	4.37406388684264	1.21954662836069e-05	6.9288070367944e-05
NR2F2-AS1	87.8933622977287	0.79791828471133	0.132007917425788	6.04447293973789	1.49899208813563e-09	1.88043560816321e-08
GRAP	41.0375894102571	0.79774146474408	0.237222028915302	3.36284732236611	0.000771430160271018	0.00274197229426138
JPH4	25.2250821457257	0.797486855840141	0.29785083366368	2.67747061853326	0.00741803583465955	0.0190924516581614
FAM131B	25.1310161934275	0.797004730875883	0.181831165223024	4.38321302015703	1.16941664523766e-05	6.66613541758165e-05
CMKLR2	48.9986826773356	0.796928445939706	0.297257955948442	2.68093226772349	0.0073417374364555	0.0189064559110145
ITGA2	101.973834276754	0.79664368993864	0.166159973044968	4.79443800657723	1.63131500097775e-06	1.12647538984948e-05
LINC01569	41.1015717183668	0.795937169176502	0.141422396044082	5.62808431649258	1.82222016830752e-08	1.87472481722486e-07
LINC01001	33.2374644743622	0.795691148013005	0.23332384527757	3.4102435911187	0.000649048817111978	0.00235366189855388
NPTX2	38.3156553584227	0.795243913529684	0.334431891388187	2.37789497355865	0.0174117844209678	0.0395458717500725
C1orf54	295.370590275236	0.79477339761165	0.128632548173463	6.17863370427745	6.46587170323919e-10	8.70302631186351e-09
NFKBIE	175.193959191275	0.794745886777475	0.227249104190296	3.49724541097405	0.000470089166933026	0.00176558194935652
TLE4	352.237510520411	0.794412672376567	0.101174540867874	7.85190291512177	4.09771655799359e-15	1.20291314308526e-13
PIK3R6	73.3448091173888	0.793377240328461	0.205353965838445	3.86346198423372	0.000111791297721522	0.000499069240622984
(ENSG00000280334)	23.8818992022192	0.792743376015564	0.216761041925444	3.65722257548582	0.000254962974370128	0.0010266720070025
GINS1	28.5950542847879	0.79273751660082	0.20181656459475	3.92801016206299	8.56515927013074e-05	0.000393579003628938
ATP1B1	335.765254219552	0.792668604425281	0.197142335766071	4.0207934097213	5.80024558311275e-05	0.00027807190098709
SLC25A45	745.648538461569	0.792550849939976	0.123979091917699	6.39261699437267	1.63070366563032e-10	2.36584046847847e-09
CDCA3	30.0473984186303	0.792090168546612	0.228474282869176	3.46686794942327	0.000526560503105596	0.0019527569938782
CCBE1	198.407934225008	0.791924578951666	0.228311409681885	3.4686158701183	0.000523146876452752	0.00194127354482447
TM7SF2	3455.3876640709	0.791239366898197	0.142838102278172	5.53941388381993	3.03485634615667e-08	2.99145583371556e-07
GLIPR1-AS1	21.0927268249314	0.791141712110647	0.211356863902708	3.74315599456863	0.000181723332758515	0.000766529467051552
SARDH	65.054290225931	0.79104656076317	0.197620649092129	4.00285377260546	6.25829857517501e-05	0.000297530076526195
MPP2	116.997761160586	0.790426792168653	0.148651577214613	5.31731184410839	1.05311492885152e-07	9.47809381530583e-07
PTTG1	40.7737822580231	0.789686100632964	0.239907036213397	3.29163376404909	0.000996072343673922	0.00341528667837321
CRHR2	33.7658710293966	0.789348609409936	0.29626759870869	2.66430960675547	0.00771465231787097	0.0197398167888738
TNFRSF11B	244.180489662024	0.786905418984553	0.242492706878407	3.24506839448631	0.00117422417293488	0.00393016297796437
PTGIR	138.220753614038	0.786522613335254	0.209131784251803	3.76089467294102	0.00016930671398251	0.000720453287428514
NA(ENSG00000230177)	27.5938012070126	0.786295720987755	0.211347140801091	3.72039914052008	0.000198908167527322	0.000827699024405486
LINC01004	45.6326770593505	0.786287118617706	0.148840350598385	5.2827550825874	1.27255467004574e-07	1.1236818970554e-06
PRMT5-DT	10.6081913599988	0.785942882581683	0.229846863491045	3.41941965465325	0.0006275486195069	0.00228671231085618
RIPOR2	399.78057235337	0.785424232503616	0.230713202946949	3.40433153573885	0.000663261982265488	0.0024005771725889
VWA2	20.3516221536767	0.78539075081239	0.296312709737641	2.65054695597696	0.00803615557966774	0.0204512225510695
FAM222A-AS1	66.2875495177722	0.785015093477111	0.250691668415808	3.13139682079522	0.00173976907434754	0.00551410386929388
(ENSG00000267940)	17.0283806681855	0.784924110678496	0.244602050878747	3.20898417596504	0.00133204822958092	0.00438125354588783
LYSMD2	139.161531221163	0.784702975208808	0.104130025803509	7.53579929663637	4.8535260117617e-14	1.21125728068063e-12
RIC3	191.57272505692	0.784403725487556	0.176403255781612	4.44665106668242	8.72193380706611e-06	5.1351886247673e-05
ASB2	45.5294385754657	0.784316133399523	0.344205551495823	2.27862720398059	0.0226892353969162	0.0495811569462051
COL21A1	112.45396385579	0.783355214344815	0.256030439943112	3.05961749907108	0.00221619835387196	0.00679188997146722
(ENSG00000248161)	12.3282903650399	0.781882954067256	0.193271357464263	4.04551902736975	5.22073248295074e-05	0.000253584210458658
MRC2	4295.89443366168	0.781691788917163	0.157073896135552	4.97658623201515	6.47154530254918e-07	4.8632215638206e-06
PAQR6	65.0756903422642	0.781433530244679	0.160558011927802	4.86698558895998	1.1331328817295e-06	8.0993849304045e-06
(ENSG00000279369)	28.7817414523004	0.781142046853589	0.23037055643847	3.39080678941809	0.00069687210332358	0.00250535773179973
TRNP1	61.6385442010631	0.780884589916179	0.215346479529733	3.62617764460998	0.000287647507075118	0.00114384259100433
RMI2	23.5840936867721	0.780758002123171	0.221323605060743	3.52767614601655	0.00041922472597706	0.00159493563863937
NA(ENSG00000261438)	15.9864108323605	0.779327386372252	0.224579062082964	3.47016938776043	0.000520130234623925	0.00193233773443601
(ENSG00000271978)	18.5056573528378	0.778955147691218	0.226530085376369	3.43863882979173	0.000584646672561155	0.00214283140584014
SMIM5	24.8979022020249	0.778884070582468	0.193892835982758	4.01708534838146	5.89223882501594e-05	0.000282194599059112
TMEM191A	12.240232402489	0.778595470440181	0.26590956816714	2.92804608652061	0.003410994811919	0.00984880917230011
(ENSG00000213976)	17.3140459600084	0.777699860496035	0.21294489439793	3.65211789977339	0.000260086419017387	0.0010437353990766
HELLPAR	29.1395926378816	0.777574548133683	0.237903627245179	3.26844343290457	0.00108140791733584	0.00366712070292097
MIR646HG	20.4267116387813	0.777218056183117	0.254600613570686	3.0526951419437	0.0022679621603066	0.00692683719696305
MUC1	92.4780044739655	0.777019447987581	0.168449842721634	4.61276446111985	3.97348492426103e-06	2.52002244084327e-05
IGFLR1	22.4578318410679	0.777013047486656	0.192929720706051	4.02744089735411	5.63872353767501e-05	0.000271434793574906
FGD3	474.148254268208	0.776933061508698	0.195174076866675	3.98071851539703	6.87072716848615e-05	0.00032321618282351
PPT2-EGFL8	12.8430317258487	0.776359327353179	0.243000879503123	3.19488278783453	0.00139887640732341	0.00457069931526387
HSD11B1	2236.63630451096	0.77598058092225	0.265763739346393	2.91981360147423	0.00350240804933174	0.0100664139704102
ICOS	23.0437279651434	0.775532494592019	0.326332892751762	2.37650727774463	0.0174774166182347	0.0396709949946108
(ENSG00000270127)	77.2689075894672	0.775504953185569	0.265190813149525	2.92432812424881	0.00345200655884572	0.00994738245295556
ADORA1	514.942944642689	0.774896904262021	0.179077694258144	4.32715479988809	1.51047808433377e-05	8.41405154319378e-05
RUFY4	22.0291535363074	0.774250068617622	0.228669019930384	3.3858983995879	0.000709456450403187	0.00254428092762279
ESRP2	39.614416278233	0.7739430923265	0.200643053724027	3.85731316365935	0.000114640246292575	0.000510697328240384
VSIG8	14.5436250568993	0.773321929393154	0.330090236961139	2.34275916946976	0.0191417343769956	0.0429359894828854
ZNF154	298.388616329742	0.773251732285981	0.120201607727527	6.43295665428028	1.25145348560683e-10	1.85861091070747e-09
MILR1	157.057444258881	0.772815427952594	0.173858038288885	4.44509460453288	8.78531986033654e-06	5.1692734150079e-05
PLCB2	1155.79003522729	0.772793482281504	0.192098461240415	4.02290303259816	5.74851678915679e-05	0.000276013882167807
(ENSG00000272444)	12.8339649230169	0.771824720665687	0.256556218256993	3.00840387307451	0.00262623869780307	0.00784162703531584
CDON	1249.27610361865	0.771100261165375	0.133255470706761	5.78663117600809	7.18120128097439e-09	7.87463079860694e-08
KANK4	1921.89468666957	0.770710499169819	0.172422556808675	4.46989369276678	7.82584845924399e-06	4.64979445713907e-05
TLCD5	180.253214577857	0.770040150478798	0.12941932133951	5.94996282246547	2.68203402308608e-09	3.19416672230448e-08
FBXL13	17.0850977789154	0.770034788040438	0.188174865656846	4.09212349031069	4.27440906713498e-05	0.000212838199037521
SNRPN	49.3368342307795	0.76979387949256	0.127776500587597	6.02453405714323	1.6959749134528e-09	2.10508970622964e-08
ITGB4	1098.31783506982	0.769271877619273	0.221448573590684	3.47381726215659	0.000513110356390823	0.00190927379398974
GBAP1	104.20535596507	0.769083804657255	0.147599249620493	5.21062137263382	1.88209204751244e-07	1.6010545234196e-06
GDF5	99.309591800064	0.768980493775607	0.233624212366186	3.29152738916588	0.00099644913143984	0.00341595614980934
AZIN2	139.65607031585	0.76884219121266	0.130759597135856	5.87981462204913	4.10726208386736e-09	4.68970574224103e-08
DLGAP1-AS1	168.895636846624	0.768725703454337	0.131389570990794	5.85073607941226	4.89402268781652e-09	5.51772468044599e-08
CPXM1	1358.70949618261	0.76813142075807	0.264212417124656	2.90724951203056	0.00364622233949238	0.010419281057286
HHEX	215.637140141467	0.767335922334844	0.206048591125672	3.72405323493251	0.000196049557570456	0.000817611818440442
PLD1	957.341661288863	0.767149302896447	0.10220523937926	7.50596845676116	6.09761004975171e-14	1.49399385815336e-12
(ENSG00000250934)	165.364242454531	0.766746452642156	0.179312829565908	4.27602673215489	1.90258387931226e-05	0.000103650610471971
RHEX	46.6483106724659	0.765725894186276	0.267781107893334	2.85952171984923	0.00424280362830557	0.0118928699350255
GAS1RR	50.4533634163556	0.765676320610188	0.166784947871123	4.59079989161752	4.41550523026354e-06	2.77139966370477e-05
LILRB4	392.137970737694	0.765100094401673	0.276468169953533	2.76740752662509	0.00565040730906101	0.0151674342845365
(ENSG00000259605)	15.2971065357998	0.764841332762075	0.321352069590044	2.38007283954263	0.0173092162023886	0.0393469093607162
NUAK2	85.871451492826	0.764820356367742	0.284858672176564	2.68491161081339	0.00725489896850959	0.0187238285407276
NLGN4Y	97.0090106623838	0.764812957108773	0.329693420088781	2.3197701576902	0.0203533142482792	0.0452277177857663
GLIS2	555.138888849938	0.7627680890047	0.155426789639446	4.90757153753317	9.22110259710973e-07	6.74624757269883e-06
TLR8	71.1904687244784	0.762635233906218	0.303238248468648	2.51497044900346	0.0119042361323506	0.0285789756701251
ST6GALNAC1	71.7973101127921	0.762561410233205	0.247551311791108	3.08041756965796	0.00206710564140994	0.0064038075163666
TNIK	110.131993463168	0.76229183705015	0.181188379174657	4.20717841024084	2.58578995599523e-05	0.000136408213069701
(ENSG00000281100)	12.3896559272088	0.7621222684147	0.250505919728441	3.04233236979338	0.00234752528630028	0.00712014560159775
SLCO4A1	301.67594092842	0.76204106399406	0.287737746090932	2.6483875485465	0.00808767509023154	0.0205739870451382
ARHGEF2-AS2	33.9154712997756	0.761112059184937	0.241741131290875	3.14845907736374	0.00164133702781823	0.00523830374024009
LINC01480	69.3962137506287	0.760794790483682	0.214518604757008	3.54652125089783	0.000390353257940329	0.00149506966307005
(ENSG00000249695)	25.6630328769219	0.760725501734994	0.270605060967135	2.81120204853591	0.00493567806360069	0.0135011853645551
SLC16A13	40.4000291645327	0.759741251011888	0.146262219898297	5.19437795720706	2.05405465932115e-07	1.73634979894188e-06
LINC01011	43.9755655253709	0.759006680724472	0.186495786846961	4.06983285551278	4.70468787033207e-05	0.000231204261311148
PLA2G4C	330.466745454034	0.758564390066921	0.171457644273894	4.42420863344627	9.67964433199855e-06	5.63209237462018e-05
ZNNT1	131.09078485793	0.758530030358864	0.149852260723646	5.06185243182767	4.15202352878489e-07	3.2717180377364e-06
(ENSG00000246731)	14.4244191568991	0.758462543054905	0.24613387647769	3.08150407375416	0.00205957658410252	0.00638363574090876
STOX2	252.898973805246	0.758381981910955	0.151288374954849	5.01282390095928	5.36369810861661e-07	4.1245895917384e-06
(ENSG00000276698)	15.3321255200617	0.757763964780131	0.209211248285084	3.62200393617247	0.00029232967230633	0.00115854411200257
RAB15	119.620049531529	0.757670981218327	0.152782309842046	4.95915385754832	7.0800878283179e-07	5.284649451228e-06
ATP1A3	12.5535000656158	0.75765248094801	0.331780837973891	2.28359324659863	0.0223954470543816	0.0490416766231001
TMEM229B	82.7908641935055	0.756445949565466	0.154095681942325	4.9089367075749	9.1571523226881e-07	6.70467452358062e-06
CHST11	254.959951232345	0.75643195438683	0.170643867117395	4.43281066682837	9.30125397961871e-06	5.43714495602626e-05
TRPV3	132.432687189593	0.756215935308703	0.186477147334352	4.05527404359535	5.00755591385342e-05	0.000244394727185581
GABARAP	18.207401863059	0.756030936856049	0.199786277441985	3.78419852722663	0.00015420469931254	0.000663845762288737
ABCA4	46.6507143120624	0.756014164760856	0.203699516918673	3.71141854530118	0.00020610099154599	0.000853477631584703
IGF1	431.269499536989	0.755842123544833	0.202810194162457	3.72684482979874	0.000193891743011981	0.000810408913428799
(ENSG00000267605)	19.4937271232175	0.75556980006016	0.259742649664389	2.90891696468187	0.00362683175073022	0.0103701706508875
TNFRSF8	189.753752520582	0.755477538765921	0.209981337584127	3.5978318238079	0.000320880983170396	0.00125765829208859
(ENSG00000243155)	12.3482588703352	0.75543107141416	0.238736972110916	3.16428186524537	0.00155466152306209	0.00499898596709832
HSD17B14	121.878597817015	0.755005402797047	0.15310757666599	4.93120862623358	8.1722396312379e-07	6.03520538229998e-06
GSDME	456.192762819857	0.754976079735335	0.157032035562717	4.8077838195876	1.5261266516583e-06	1.05967251676215e-05
MAN1C1	958.698230255556	0.754553574974801	0.121159434197637	6.22777400680136	4.73108837443491e-10	6.48396867747573e-09
LILRB1	205.732506850751	0.75452200333983	0.278603342711305	2.70823026025815	0.0067643073489149	0.0176513620003511
CDRT4	19.6451401554975	0.753834027674873	0.226819926667579	3.32349118858358	0.000888982311795092	0.00309605407385679
ZNF551	142.961476085247	0.753659353347595	0.0830480273244081	9.07498200292703	1.13696289532501e-19	5.79789452610587e-18
FCRL6	96.2244719037749	0.753271988546999	0.281636399998454	2.67462582447132	0.00748126967719647	0.0192158137477213
HAR1A	16.7079049328833	0.753221975725091	0.244586057456343	3.07957854817434	0.00207293700687894	0.00641764653807847
VAMP1-AS1	15.5481966762161	0.752863986925628	0.233418744761669	3.2253792971697	0.001258058722603	0.00416996494331878
PKP2	365.240063851577	0.752838556035827	0.25751711043812	2.92345061947536	0.00346175129010486	0.00997081995216646
B3GALNT1	186.333256999437	0.752423210410608	0.105594011292117	7.12562389858542	1.03610281079487e-12	2.11686716511695e-11
FANCA	46.2968468415988	0.752286358344107	0.201534719103515	3.73278788732034	0.000189372061051728	0.000794161579389299
PRSS27	21.7805811114291	0.751663420634607	0.159985495307732	4.69832230221111	2.62307266899537e-06	1.73369716938834e-05
SIGLEC10	45.9934012545989	0.750877896142317	0.301561593233108	2.48996527738161	0.0127755575934219	0.0303467263989768
PTPRO	83.7844458082376	0.750638276640397	0.249512320518744	3.00842168867572	0.00262608472673089	0.00784162703531584
INHA	46.6965754210536	0.75047828922204	0.20799569647354	3.60814335078088	0.000308396086799912	0.00121479781564035
N4BP3	181.689451418925	0.750297772455153	0.180458294619802	4.15773502700952	3.21418527296163e-05	0.000165430318056124
LINC02185	30.5292279866514	0.750263760262301	0.195234784907812	3.84287953919978	0.000121599160602903	0.000538257211259663
ZNF101	204.095430220835	0.749978179338648	0.114174945124983	6.56867562771915	5.07647331800528e-11	8.04751461035429e-10
AP1G2-AS1	14.9348065948495	0.749579068008809	0.19098596028967	3.92478623492489	8.68067875012535e-05	0.000398595246562003
ESRRB	12.4145073790944	0.749511085410095	0.288171327181009	2.60092179448272	0.00929736462276801	0.0231566525620947
LINC02978	32.8697470519876	0.749343999181246	0.212343248097173	3.52892783686878	0.000417246891552147	0.00158869582321666
ZC3H12B	57.4124796887725	0.749143294203554	0.127291749900736	5.88524625349047	3.97461751247339e-09	4.54929304940461e-08
VAX2	16.3379743236894	0.748639146313344	0.234395936221764	3.19390838587343	0.00140360653094782	0.00458456241847684
PIK3CD	738.276123690963	0.748369798552179	0.178030847295793	4.20359623020152	2.62707388687533e-05	0.000138430829821711
SLC17A9	194.14135155408	0.747931765823951	0.243906859036812	3.06646466924929	0.00216606405342748	0.00666320537736551
NAP1L3	80.4684102711695	0.747327421935483	0.149173027648931	5.0098026011396	5.44858930230223e-07	4.17855740066135e-06
TLR2	420.158102748803	0.746985959898899	0.22554744746736	3.31187946610213	0.000926714643273808	0.00320905216092809
FTOP1	14.7563151934554	0.746471558582485	0.223245735336376	3.34372147113017	0.000826626841358421	0.00291339900240521
GOLGA2P10	63.9011451307472	0.746260738022571	0.187008768566063	3.99051201579858	6.59308086436992e-05	0.000311478791425681
ZNF90	35.3185007484487	0.746167646261395	0.153210094490093	4.87022509022501	1.11471191441654e-06	7.9876367454593e-06
P2RY8	272.325484080215	0.745592148357619	0.17527543291961	4.25383144653014	2.10143506929394e-05	0.000113498001431986
IL33	1430.54072442143	0.745433020396381	0.143013055887863	5.21234243802803	1.86470928219393e-07	1.58698482872199e-06
RHPN1	183.539627655696	0.744924561137722	0.188109408535252	3.96006008916946	7.49309065637313e-05	0.000348917314726487
ELAPOR1	23.4545514611057	0.744716352498501	0.273653528698498	2.72138406561169	0.00650091836095462	0.0170539217618964
AOX3P	10.5088301842684	0.744509400303801	0.309485106400423	2.40563886567299	0.0161442149733599	0.0371103949613625
TPBG	337.44629671593	0.743977012773141	0.169082934392841	4.40007157105882	1.08215180593614e-05	6.22324957702687e-05
RND2	96.5352506623396	0.743579105776123	0.211522480591039	3.51536680024934	0.000439146991031117	0.00166266175658602
(ENSG00000273007)	22.9923697426917	0.74331045436155	0.181411003385249	4.09738351307742	4.17846316395882e-05	0.000208502098531459
(ENSG00000273183)	24.6202720739911	0.743248169434812	0.18123372542058	4.10104779179478	4.11283598102048e-05	0.000205390750145601
SNTG2	100.506964797344	0.741712212193161	0.206080670121665	3.59913528889086	0.000319277065811101	0.00125215434501198
TUB	700.598031222036	0.741365270657539	0.0978470050797077	7.57678040379071	3.5423560836993e-14	8.98335773948379e-13
(ENSG00000264456)	71.0628633484555	0.741167834102341	0.225936269660782	3.28042874751858	0.00103649441912476	0.00353328179070119
(ENSG00000271959)	21.2102214227071	0.740467598719914	0.319778708875861	2.3155625379905	0.0205821662690014	0.0456069974898491
C1orf162	420.516336422095	0.73962434825834	0.147910339079499	5.00049119528289	5.7184439664935e-07	4.35643563228778e-06
PNMA3	113.612530837914	0.739571163170952	0.273421716694125	2.70487352691998	0.00683303994797744	0.017793705051355
PDE7B	239.208019191639	0.739504114058581	0.122350039124077	6.04416736890979	1.50183548061572e-09	1.88268898224742e-08
CD33	256.131412217453	0.738713913984743	0.243996283153978	3.02756215970128	0.00246535004583834	0.00743318247276719
CELSR2	334.710403346207	0.738621064478516	0.136938367782045	5.3938211506517	6.89748750293599e-08	6.41255051100526e-07
PLEK	1080.07543879839	0.737982538689174	0.199300905900351	3.70285591706321	0.000213185969839165	0.000879333712070048
CYP3A4	15.6141815995181	0.737104252829116	0.308424320039942	2.38990314620345	0.0168528164525438	0.0384853698043102
RPS19P3	32.1592652849497	0.735933634998571	0.155680472267825	4.72720582278621	2.27630500437582e-06	1.52539997390811e-05
CAPN5	522.918842145559	0.735505549677719	0.131820000146375	5.57962030694128	2.41044177520098e-08	2.41647751113249e-07
MAPK4	29.4420913256796	0.735138977760102	0.313364834433486	2.34595237557244	0.0189785322782586	0.0426258106803523
PATL2	99.0509890604373	0.735067265398736	0.182283035424479	4.03255993453806	5.51725376488449e-05	0.000266200420753414
HSD17B3	27.7039720750722	0.734790843103349	0.220715694199432	3.32912820616831	0.000871182920164953	0.00304251095188269
RPP21	29.3090988411116	0.734667989590383	0.16734282652371	4.39019708733252	1.132479709763e-05	6.48899838569133e-05
SLC16A12	68.9133103211586	0.734270897098632	0.224727581524857	3.26738218832037	0.00108547034063419	0.00367625907122275
COLEC12	1551.14452763169	0.733960443472558	0.193101402080601	3.80090685807761	0.00014416749037957	0.000625645679536983
DLG2	107.807434576822	0.733267777502392	0.1120709442193	6.54288926189057	6.03415127767499e-11	9.43845590956029e-10
SKIDA1	60.8734429796347	0.733254113193463	0.127220871938116	5.76363062147649	8.23234843012100e-09	8.91300922955045e-08
LST1	317.202640244968	0.733162933017294	0.261152776252912	2.80741006676976	0.00499416225988478	0.013633418140759
TLE6	31.7305317561562	0.731956701219888	0.220435429415632	3.3205038915944	0.000898551063812578	0.00312587139740468
SEMA4G	94.4785623930794	0.731853186940286	0.123889084731691	5.90732580295734	3.47705678647923e-09	4.03128635558716e-08
CFAP91	63.7438770404793	0.731621573974945	0.199806021494167	3.66165928586042	0.00025058698199676	0.00101208311659864
RHD	39.8384734843311	0.731288329804551	0.314836295336045	2.32275738419549	0.0201921896162451	0.0449517780948006
SYK	696.902655187051	0.731155084341107	0.218677487459563	3.34353157627307	0.000827192796778489	0.00291430197659255
BCAT1	579.297362534644	0.730797888665438	0.17867410090468	4.09011650242084	4.31156562862384e-05	0.000214574323498288
TMEM273	940.789879017752	0.730651549761381	0.101123065548365	7.22536985799669	4.9973985023563e-13	1.08288256471446e-11
RPS26P47	12.0654179351979	0.72985334155545	0.258514112670118	2.82326304748706	0.00475375509000056	0.0130891731824028
PROS1	1572.83344459757	0.729781222831611	0.0829344779470148	8.79949136832878	1.37437642662739e-18	6.32313966255443e-17
SELPLG	642.906894357352	0.729240041067902	0.241312515442111	3.02197355877648	0.00251132483590438	0.00754881780147169
PPP2R2B	32.2021566731986	0.728824545434393	0.246452267971007	2.95726450981629	0.00310381733160302	0.00908171835309812
H2BC5	32.820766312415	0.728797215670272	0.213694224941491	3.41046753074313	0.000648516053455662	0.00235218322626738
TRPC2	28.0492728518597	0.727881174770838	0.248079292488932	2.93406663437381	0.00334552376863104	0.00968743511724542
FLRT1	12.1673022222335	0.727825214020228	0.283711016757817	2.56537522700967	0.0103064281973674	0.0253081116259771
MIR130AHG	19.0803296833736	0.727325803126359	0.213752038768617	3.40266136087561	0.000667329363858297	0.00241251424394267
WDR17	65.6922891008288	0.726971447221646	0.145529961814329	4.99533867911774	5.87326024824106e-07	4.45813384796902e-06
CHRM3	21.0458241133482	0.726885474783653	0.267642653912727	2.71588053756437	0.0066099764367762	0.0172966105702709
ACSF2	3011.94660390484	0.726666610332464	0.141485269521881	5.13598774478839	2.80665948957119e-07	2.29521562865107e-06
ZNF772	157.137770713275	0.726632951272184	0.138590795582192	5.24301017408656	1.57977824453135e-07	1.36737291754124e-06
WDR54	144.878048022468	0.726276153854279	0.121642461821615	5.97058085620907	2.36410382995303e-09	2.84106169520703e-08
CGREF1	183.984248283657	0.726188067294962	0.199051388114966	3.64824417539624	0.000264038638216451	0.00105868635314702
CACNA1F	30.0751048235288	0.72561496162886	0.214527503526381	3.38238663901492	0.000718589288509574	0.00257262074617288
FAM216A	86.0141932537483	0.725579321507374	0.0862223688942616	8.41520977459092	3.92192438010366e-17	1.49693409858845e-15
CCDC88B	709.645312631545	0.724978292070891	0.211458142262838	3.42847186829891	0.000606989439038238	0.00221910244305081
ARHGAP25	635.278011594529	0.724709114258456	0.124918855513241	5.80143895235769	6.57482340570833e-09	7.26473587934314e-08
GATM	771.076448619671	0.724702161426455	0.204847457021202	3.53776498846871	0.000403529047542525	0.0015412757424793
SCUBE3-AS1	35.5432032947706	0.724649595313443	0.197034053598017	3.67778859583252	0.000235264820104595	0.000959258530857675
SRL	96.1769569310428	0.723786631759046	0.170850779364017	4.23636716468781	2.27165207166958e-05	0.000121747869645703
YDJC	67.935185167622	0.722988158580336	0.168988796763264	4.27832005688027	1.88309128940537e-05	0.000102797008392053
RPL17P36	47.3144870831139	0.72271228239267	0.167367583398187	4.31811386481727	1.57368243658114e-05	8.73252209057722e-05
RNF207-AS1	12.1752901613952	0.721988354027819	0.295372483539858	2.44433179887047	0.0145120732303235	0.0338507105460515
(ENSG00000258702)	14.3859028835084	0.72183567650263	0.274510902972328	2.62953372229224	0.00855020513578599	0.0215672391318547
(ENSG00000229728)	14.9844061370339	0.721743913623856	0.194873360421288	3.70365611833012	0.00021251429457968	0.000877140048498757
ZNF296	15.9535353357886	0.720854904652426	0.270939161569517	2.66057848734972	0.0078006544083293	0.0199246523688791
PTPRS	12864.2089584964	0.720074374690133	0.108279795995355	6.65012681332559	2.92840597094791e-11	4.80416871450103e-10
CD72	125.799021795862	0.719866442280214	0.172718513877197	4.16785917224855	3.07473791189661e-05	0.000159036127784933
CYSRT1	19.8012490910693	0.719742162481518	0.217411937112753	3.310499745505	0.000931295368934114	0.00322135752890317
ABCG1	442.59372137555	0.71896785753315	0.183538057199041	3.91726854095146	8.95579658910471e-05	0.000409798588910846
A2MP1	56.8092742064503	0.718960323314284	0.294525248809956	2.44108213546811	0.014643323882516	0.0341145753989481
NTN5	20.6086030218399	0.718624246051248	0.202834317979456	3.54291252688331	0.000395733942145822	0.00151413696408254
ASPDH	17.8509284940962	0.718124072196775	0.210884138075335	3.4053015022886	0.000660910412984027	0.00239298657708686
SRRM2-AS1	38.3671831061415	0.718096648414751	0.15459342112077	4.64506602679919	3.39967707409385e-06	2.18557306126491e-05
(ENSG00000258199)	26.2819082601264	0.717319867680835	0.188774908840183	3.79986870123782	0.000144772771518483	0.000627693373655138
FAM118A	672.789947573156	0.717231635618701	0.199698223869215	3.5915774398095	0.000328682477688398	0.0012857627166411
(ENSG00000268362)	42.118823448833	0.716280557574121	0.235815348223346	3.03746368915613	0.00238578146320293	0.00722453327857893
NFIB-AS1	14.1379416858845	0.716083262848174	0.245550542493031	2.91623571904142	0.00354282725670052	0.0101593082123337
SGIP1	93.2700127057137	0.715929954206464	0.165641920054599	4.32215440373113	1.5451299297719e-05	8.5867424360655e-05
RASA4CP	97.2235564811207	0.713577192538401	0.183035725328182	3.8985678411084	9.67632922885488e-05	0.000437901604375571
SEMA7A	80.8635663820339	0.713391324785085	0.238472186287827	2.99150746210733	0.00277603753514262	0.00822366157096643
CD274	65.7782499136767	0.713214565460457	0.174899129947808	4.07786228366768	4.54516739116066e-05	0.000224537712784117
B9D1	150.675234477306	0.713133828363729	0.0943559425551427	7.5579111294126	4.09593727789288e-14	1.02901537727784e-12
NEURL1B	1858.75040186261	0.712754670423502	0.129068391920128	5.52230224472446	3.34586283922963e-08	3.27060265172904e-07
FAS	462.895972095896	0.712632879502197	0.110919381442521	6.42478230796382	1.32058365293138e-10	1.95220051071031e-09
PRKACB-DT	44.3787062447024	0.712388514444302	0.211052812308338	3.3754040358559	0.000737073926911854	0.00263228697716841
NDC80	25.8420854398462	0.711778325795581	0.232168066486674	3.06578909221539	0.00217096392489409	0.00667500460371439
FAM227B	34.0917481937559	0.711753970701055	0.167451608652308	4.25050542320511	2.13288671092616e-05	0.000115031611463163
FAM221A	222.590742797637	0.711156550785411	0.151794247992404	4.68500328695589	2.79955439767082e-06	1.83168341797538e-05
GSTM5	628.059274301605	0.71063669271935	0.233669014402357	3.04121063948898	0.00235628926353005	0.00714097198773474
TMCC1-DT	66.219229036585	0.710395512081306	0.134421891953118	5.28482006732259	1.25828371513519e-07	1.11160209707506e-06
(ENSG00000277559)	20.6723433260857	0.710295402431217	0.282258807622969	2.51646851488158	0.0118537490741475	0.0284759346774205
NEURL2	15.0504801999409	0.70964044182735	0.271253987445073	2.6161475026097	0.00889281321879818	0.0222901661344462
ATP6V0D1-DT	39.7666509244113	0.70963515844744	0.200659665770112	3.53651121526557	0.000405449285801545	0.0015475333085046
ZNF587B	216.595668332522	0.708825132750854	0.0886066499549412	7.99968324173535	1.2473968708596e-15	3.86693029966477e-14
CRYBB1	38.1824696598117	0.708777372223621	0.234205778186437	3.02630181762384	0.00247565051051775	0.00746081445458646
NA(ENSG00000269936)	1334.46964252905	0.708690968746406	0.248350835915144	2.85358801445126	0.00432285515009913	0.0120740931214807
(ENSG00000240399)	14.4464607544383	0.708637489387755	0.291689918679879	2.42942057303483	0.0151229780960014	0.035105980610962
LINC00242	21.8631249827575	0.708401027646221	0.234098598174304	3.02607975088669	0.00247746948211926	0.0074637437151838
LINC02709	12.9779096166678	0.708369462957199	0.261592284485786	2.70791420454027	0.00677075231636682	0.0176632810671114
PLS1	18.7695461744348	0.708165528520467	0.248551454848778	2.8491707238299	0.00438333523263875	0.012215820360273
TMEM121B	16.273586249567	0.7081594010241	0.272912703932731	2.59482021474036	0.00946404093436663	0.0235126562268256
HSPA7	1153.03641693714	0.70760061852383	0.239836919917039	2.95034066801972	0.00317423718825058	0.00926040638314903
ADAP2	484.160053171554	0.706958145175503	0.203197281545181	3.47917127532196	0.000502967015998817	0.00187412481981183
CD200R1	103.569305473856	0.706567941202413	0.287947690967394	2.45380658837241	0.014135298604995	0.0330949252022137
LINC01914	58.5330202149151	0.706094941199467	0.253415410637545	2.78631413702532	0.00533111805183964	0.0144069579752214
MELTF-AS1	40.607670971448	0.705725915214086	0.146041662471638	4.83236018592395	1.3492386340449e-06	9.47690308951957e-06
IFT122P2	44.9733993301838	0.705710951970504	0.194510086347007	3.62814579554251	0.000285464050282483	0.00113684170035248
EFHD1	824.362700192266	0.705293744789676	0.17315536915098	4.07318437913817	4.63746824500808e-05	0.000228652408697404
MEF2C-AS1	36.6965266219871	0.704832635373105	0.145886455779219	4.83137815370455	1.35591189810793e-06	9.51312236640449e-06
BACE2	895.311716786916	0.704665987479239	0.0818263285505901	8.61172681166516	7.19681820021575e-18	2.95038187523878e-16
CARMIL1	296.931090496045	0.704520200552872	0.158558459162675	4.44328359567406	8.85962628814672e-06	5.20485756678292e-05
SPOCK1	691.775031064247	0.703649091519743	0.186045774212868	3.78212885778662	0.000155492829170356	0.000668779100913962
UBE2Q2P2	14.8517646806797	0.703488483412389	0.231938393053242	3.03308337249238	0.00242068711672814	0.00731610495911875
SNORC	13.7373388843075	0.703159028916816	0.26763083077027	2.6273468826183	0.00860535604999093	0.021682777824408
RNF227	79.94652202404	0.703024097754282	0.139660880250459	5.03379397647734	4.80866466371478e-07	3.74677610671308e-06
MEGF11	11.1949022629685	0.702999504490835	0.218028205773561	3.22435118885928	0.00126258457957066	0.00418275599186288
DOK3	263.997641836968	0.702842747535307	0.225743430419842	3.11345825758095	0.00184908664428465	0.00580775553088037
ZBTB3	111.925391331013	0.702781607889453	0.118130763358095	5.94918366657026	2.69483114541414e-09	3.20737746130663e-08
CYP27A1	1068.55539578421	0.702096283593661	0.0983282431300479	7.14033182373732	9.31058822946929e-13	1.91263470211707e-11
GOLGA2P5	209.167039420621	0.701888350123201	0.137546743920114	5.1029077833413	3.34474009175275e-07	2.68506716324708e-06
TFR2	11.6881498201564	0.701879058324573	0.287442094044753	2.44181027367305	0.0146138244848755	0.0340500662867636
KLF3-AS1	154.001100383032	0.701358900497592	0.151906467124449	4.61704438115203	3.89244048685419e-06	2.47195587718985e-05
MAPK12	450.155771828682	0.701036560411925	0.139330176097742	5.03147688495089	4.86715799765636e-07	3.79078278319121e-06
ODAD3	13.3768183143696	0.700931995022039	0.276263695766953	2.53718460211045	0.0111748010734669	0.0271359184152053
PYCR1	62.2840322642406	0.700515555595169	0.207914824013607	3.36924295282246	0.000753749584651965	0.00268572352478622
EPHA6	14.3542693350584	0.699998180725242	0.227669847383718	3.07461962472991	0.00210771176836888	0.00651244866098478
EYA2	545.252646219396	0.699928980637159	0.169522832856016	4.12881833582643	3.64632346783067e-05	0.000184592059978934
IBA57-DT	14.35556809924	0.69946140421211	0.229586373336401	3.0466155026859	0.00231433543323258	0.00704332036990741
FAM151B-DT	49.7847719673361	0.699454186770937	0.130893287253849	5.34369791946967	9.10692899142258e-08	8.29052166577642e-07
NXN	406.436280007626	0.69944479546582	0.148116936215369	4.72224725502554	2.33252865834613e-06	1.559189760714e-05
TYMS	61.6524246698288	0.699185849661739	0.153387843475872	4.55828723983411	5.1572472792788e-06	3.19433581481861e-05
TRPV4	53.1863059061948	0.698846151978314	0.271899182461545	2.5702399898799	0.0101628084077872	0.0250109293498996
HDAC10	22.7571010412644	0.698515404534583	0.190136723833081	3.67375323637006	0.000239013567983744	0.00097096681967835
VAMP8	762.74886349642	0.698470342645857	0.128296655160029	5.44418201530373	5.20439831246321e-08	4.92363816217297e-07
KCNC3	47.9642356963915	0.69749670833355	0.183580923740442	3.79939644121038	0.000145048906539461	0.000628600938358598
(ENSG00000272338)	26.4823878940821	0.697130954350047	0.158381062617945	4.40160548759357	1.07452804107705e-05	6.18519245914556e-05
ZNF223	15.7816200983865	0.697116971077114	0.229705168495379	3.0348336332325	0.0024066840319551	0.00727845924611043
(ENSG00000267370)	30.1115556309352	0.697111850705951	0.194790166374345	3.57878358893258	0.000345197158997175	0.00134261573808389
PROX2	18.1950367017678	0.697031496608913	0.252068552664207	2.76524576049541	0.00568799246608678	0.0152607285178344
FCGR2C	520.092269744355	0.696859616602025	0.245328444826594	2.84051699383897	0.00450404731301562	0.0125091859602408
EPN3	25.889069367222	0.696729074657477	0.23711905400751	2.9383091020404	0.0033000782080057	0.00957944699891235
ANK3	247.763796263932	0.696624003696747	0.145828005403818	4.77702483667455	1.77907806974155e-06	1.2200040830294e-05
(ENSG00000276259)	18.105534056736	0.696335502576878	0.184648489872291	3.77114106407524	0.000162502773953846	0.000694642139366086
NINL	521.248085797668	0.695614736327351	0.145574296218562	4.77841730577883	1.76680398440194e-06	1.21251676237491e-05
TRPS1	733.646071809504	0.695570916794933	0.0980104760851026	7.09690376558285	1.2758283053322e-12	2.5648783356235e-11
OLFML3	2263.00335479775	0.694931206320661	0.125279567320362	5.54704347392579	2.9054052050133e-08	2.87288543051683e-07
NA(ENSG00000188206)	96.4441241095541	0.694853892447944	0.174721849644855	3.97691470105385	6.98151939238131e-05	0.000327936221683572
PCSK4	47.4544436710236	0.694844592502911	0.175993092452518	3.94813559339197	7.8762192559155e-05	0.000364413124510848
CABP4	60.8586634580373	0.693809639093381	0.203403797037295	3.41099649661982	0.000647259231520219	0.00234807730085135
LNCTAM34A	13.228291361003	0.693716104652214	0.245572797762753	2.82488985332329	0.00472968718333867	0.0130324386775346
PRSS30P	17.9631310436583	0.693480786907196	0.278966153469423	2.48589579159541	0.0129225799975563	0.0306561003295532
(ENSG00000273447)	13.5087285741823	0.693091783869109	0.227797458321509	3.04257909186543	0.00234560167804888	0.00711660541371263
MAP3K12	734.949769173461	0.692885652597817	0.114565409778983	6.0479481017396	1.46702193852287e-09	1.8427871707066e-08
FAM111A-DT	73.0827602189581	0.692799600151997	0.116695168977353	5.93683188621498	2.90582354984013e-09	3.432447064491e-08
KCNA5	51.054443347104	0.692539522733178	0.284260280766086	2.43628663444211	0.0148389208187682	0.0345232409800645
SSTR1	58.6674415229142	0.692308628631121	0.281748405271193	2.45718739016374	0.0140029622947707	0.0328467240895848
IL23A	23.2773431195635	0.692273811544856	0.222617448070267	3.10970149710074	0.0018727650001641	0.00587428221505049
FBXO44	672.009043737152	0.691962806052731	0.079769727598121	8.67450381100499	4.15357533070352e-18	1.77631424995109e-16
(ENSG00000272144)	24.8992970820089	0.691730747397765	0.238689966928141	2.89803026201774	0.00375514354725559	0.0106850954375788
PAGR1	76.0887210453919	0.691583022541966	0.161801588840507	4.27426595435773	1.91768024236944e-05	0.000104250462524115
ZNF286B	38.2590832832087	0.6910323812025	0.161537090065644	4.27785582197675	1.88702172973071e-05	0.000102951834990846
TMEM14B-DT	12.8279897709463	0.690775590525076	0.299765696277174	2.30438505507435	0.0212010381835815	0.0467672860707239
TMEM221	31.9612397921898	0.688586873769992	0.187271936935028	3.67693571733008	0.000236052494808499	0.000961636673481605
C2orf88	222.062137777908	0.68855509393191	0.128841879174446	5.34418698596937	9.08237750523912e-08	8.27217316147553e-07
PCYOX1L	257.14349255363	0.688405364202913	0.109414800482347	6.29170241291061	3.14003019531235e-10	4.42591372173726e-09
KIF28P	20.7314987030815	0.688255723491459	0.222281018622371	3.09633151655078	0.00195931172232177	0.00611415732652217
IP6K2	2294.31116897032	0.688228873863576	0.111565264728968	6.16884543352745	6.8790430595704e-10	9.19992560425986e-09
(ENSG00000267934)	44.2570067082879	0.688182787240903	0.225579046038544	3.05073897299536	0.00228278938051286	0.00696195263745712
(ENSG00000272305)	12.1157058587854	0.687850522264014	0.217172923060896	3.16729412013825	0.00153864614383661	0.00495680611001088
FAM86JP	22.4675320814406	0.687517047099428	0.181808516209679	3.78154478916994	0.0001558581725604	0.000670197265326565
(ENSG00000253636)	29.8474719849174	0.687381381332367	0.222386334666102	3.09093354303637	0.0019952828578169	0.00621412727030336
(ENSG00000273066)	26.0232267038651	0.687214726351169	0.162471341098075	4.22975967150007	2.3394110027547e-05	0.000124952304396353
(ENSG00000273674)	9.62613432147395	0.686812573266579	0.215952559342352	3.18038635595777	0.00147078815199345	0.00477089597657048
NPM3	197.714500588351	0.686711640423085	0.14081014306151	4.87686203204203	1.07786769166874e-06	7.7531484534139e-06
ORC6	23.9349281499121	0.686681012319743	0.236341771607985	2.90545766686867	0.00366716451797935	0.0104725506161457
TSPAN33	336.523608735332	0.686495217912002	0.17297135132287	3.96883768706058	7.22240542312681e-05	0.000337817556169468
RPSAP8	29.5631519149245	0.686094723988263	0.214834383477866	3.193598309923	0.00140511484986304	0.00458803988674981
C11orf80	126.500524365888	0.685896778961429	0.150592589650968	4.55465159707492	5.24724723952212e-06	3.24048084365237e-05
PCOLCE	2207.35732839005	0.685786962025184	0.137399638176892	4.9911846284652	6.00101014914806e-07	4.54227707065644e-06
KLHL6	216.794927935824	0.685395775346953	0.191571347905347	3.57775723165867	0.000346555101632429	0.00134701458394008
TXLNB	49.0016896353871	0.685028808127727	0.189022509074801	3.62405943863883	0.000290014909820429	0.00115109060047777
ALDH3B1	518.107325164802	0.684867053859854	0.180240052039208	3.79974953464213	0.000144842402649058	0.000627850608303921
MYOZ2	25.658238996886	0.684762060953911	0.215322575784313	3.18016844476091	0.00147189466553625	0.00477276978637549
MARCHF9	285.076503942023	0.684712256733077	0.0890031235558439	7.69312614408934	1.43582825215959e-14	3.93274821264731e-13
ZNF711	71.6632781030165	0.68402735057144	0.17225828702869	3.97094016415891	7.1589559423935e-05	0.000335183065359588
IL17RD	308.167472838591	0.68394677489536	0.150304106141542	4.5504197619943	5.35390008143472e-06	3.29660791336247e-05
HLA-DMA	2369.05160483448	0.683547875952931	0.117676737218044	5.80869160815003	6.29629434163005e-09	6.98157752660298e-08
CCDC120	172.781353415532	0.683504740254569	0.132480022509391	5.15930422797231	2.47869256751732e-07	2.05378943386056e-06
PTPN6	932.500842058146	0.68343220426729	0.211051282218818	3.2382281551775	0.00120274582190206	0.00401467182715764
H2BC20P	110.75951774821	0.683405558019371	0.141449647045749	4.83144053232126	1.35548707042922e-06	9.51312236640449e-06
PPM1N	42.8492429137547	0.683138083884655	0.198324982790148	3.4445387276675	0.000572034681468302	0.00210192864698087
PRRT1	95.7958983392526	0.683089573096428	0.136345607832992	5.00998590239252	5.44340227978559e-07	4.17734505296597e-06
CNKSR3	231.841563160854	0.682738528356297	0.15419687555382	4.42770663091676	9.52403184562181e-06	5.55701417795552e-05
ZNF213-AS1	189.146249820978	0.682567912854313	0.108090981689016	6.31475357322687	2.70592302533374e-10	3.84862838758163e-09
NA(ENSG00000273576)	88.3088357215344	0.682437038376607	0.122365465483568	5.5770395321893	2.44646288136636e-08	2.44867510843993e-07
(ENSG00000280378)	16.1500523089365	0.682197600179313	0.252913289282235	2.69735766797934	0.00698921559606676	0.0181401475684398
LBH	721.950541166662	0.681828629884946	0.149222070286355	4.56922108490068	4.89540169091504e-06	3.04518259894044e-05
NA(ENSG00000182584)	11.6248770049203	0.681407721950686	0.269878218186894	2.52487113086986	0.011574072293181	0.027936033650691
ZNRD2-DT	42.3026931899266	0.681332992336166	0.13348523597122	5.10418240173815	3.32227715770333e-07	2.66931209549546e-06
LPXN	423.72689427583	0.681162614491361	0.136965666480297	4.97323622770345	6.58443443001851e-07	4.938194606204e-06
DCN	61803.7046029656	0.680907819293818	0.162602657382769	4.18755652738782	2.81973804891172e-05	0.000147140906451391
ARHGAP9	441.299636715824	0.680557288792578	0.215080668138933	3.16419553036243	0.0015551227980567	0.00499961484555491
ARHGDIB	3240.63132309694	0.680417978935272	0.119536443533322	5.69213838745002	1.25458102355429e-08	1.31811564043669e-07
ARHGEF25	326.402042106038	0.679834882306797	0.135338674339186	5.02321221650949	5.08143431417617e-07	3.93649030423438e-06
BCAN	10.7397373186491	0.679833601092455	0.230959183882405	2.94352270242953	0.00324500022311974	0.00943904300486073
SDR42E1	57.2890451083396	0.679496301908783	0.260106856500255	2.61237366462163	0.00899159179158101	0.0225041268875204
(ENSG00000267547)	19.8923038403449	0.67930912303012	0.207566408580615	3.27273149675512	0.00106513608578669	0.00362126272831152
C8orf34	281.782710856779	0.679285609209572	0.192358594870172	3.53135044299965	0.000413443590338982	0.00157580879874592
ACE2	120.610862801342	0.679044463192811	0.2606845448715	2.60485125241135	0.00919141539463373	0.0229352689936113
ABO	252.74968676717	0.678837305538496	0.199936379295793	3.3952665739445	0.000685618097602699	0.00247103538452212
SFXN2	211.252465314015	0.678832471326745	0.103739824450552	6.54360536006414	6.0053141166173e-11	9.40116437041496e-10
SHOC1	9.82617054394744	0.67857240562014	0.297001874103012	2.28474115750793	0.0223280097768476	0.0489224685573988
CAMK2N1	322.482947581266	0.678355135597221	0.132989188527829	5.10082919601595	3.38168641933345e-07	2.71010193154163e-06
TPMT	305.517223495523	0.678322730740235	0.131811770750694	5.14614686440411	2.65891284790515e-07	2.18483681480486e-06
EPHA2	742.447547410314	0.677965390262676	0.178874547274101	3.79017250131057	0.000150542700620684	0.000649567071217477
(ENSG00000272491)	20.9890761446173	0.677788314381398	0.238916484175599	2.83692570113009	0.00455502104795158	0.0126288243788574
GVINP1	185.532812699488	0.677524441373266	0.177059355127572	3.82653851238251	0.000129957825192139	0.000571492497462135
LY6E	1938.77784642433	0.676661403328658	0.120652229080175	5.60836221997197	2.04250204711128e-08	2.07862417633818e-07
(ENSG00000260244)	354.451911073029	0.676420263040366	0.161165938472814	4.19704231210409	2.70423425523703e-05	0.000141979843696415
NA(ENSG00000271870)	45.7757114383644	0.675042514239273	0.177645000925316	3.79995221212595	0.000144723993429731	0.000627693373655138
DYNLT2B	15.8455133119873	0.675033240957899	0.229979500957554	2.93518873702785	0.00333344862862984	0.00965601952662063
(ENSG00000279744)	38.1754608314855	0.674941931024942	0.201341746179729	3.35222050981147	0.000801661392172459	0.0028349675655909
AIFM3	36.8908653267134	0.674854647506022	0.207856976326997	3.24672599126215	0.00116740724069342	0.00391152101996581
GPC4	850.382493351603	0.674690452424215	0.116283907443451	5.80209650034609	6.54908502820834e-09	7.24054835345454e-08
[truncated: 6,627 more rows]

## Sheet: EAT_StageB_vs_StageA
gene	baseMean	log2FoldChange	lfcSE	stat	pvalue	padj
IGKV2-40	9.00999	-4.80978	1.10334	-4.35931	1.30475e-05	0.0370765
GRIA2	141.686	-4.52828	1.06062	-4.26948	1.95927e-05	0.0414724
PLD5	6.71782	-2.74682	0.604967	-4.54044	5.61373e-06	0.021785
CHIT1	157.909	2.22208	0.53527	4.15133	3.30546e-05	0.0474653
LINC01748	15.281	-2.01458	0.486555	-4.1405	3.46551e-05	0.0474653
MMP7	11.6185	1.89461	0.456551	4.14984	3.32701e-05	0.0474653
TUBB2B	179.706	1.6252	0.306157	5.30837	1.10612e-07	0.00128774
SPP1	605.906	1.58207	0.254547	6.21525	5.12423e-10	1.19313e-05
ZDHHC11	199.473	-1.41382	0.325862	-4.33872	1.43312e-05	0.0370765
ENSG00000258654	23.7853	1.30371	0.313818	4.15436	3.26198e-05	0.0474653
ALPL	1318.07	1.25426	0.253833	4.94127	7.76148e-07	0.00602394
ENSG00000233278	40.1822	1.05584	0.239639	4.40596	1.05318e-05	0.0350318
SYT12	368.514	0.923713	0.196703	4.69598	2.65336e-06	0.0123561
PDLIM3	750.202	-0.9029	0.219098	-4.12099	3.7725e-05	0.0487994
ADAM12	1007.08	0.827428	0.198489	4.16863	3.06442e-05	0.0474653
ENSG00000273038	120.776	0.777541	0.160105	4.85645	1.19509e-06	0.00695664
ITGA9	766.074	-0.714901	0.169281	-4.22316	2.40902e-05	0.046743
DTYMK	371.207	0.266163	0.0620896	4.28675	1.81303e-05	0.0414724
