# Supplementary material for: Characteristics of gene expression in epicardial adipose tissue and subcutaneous adipose tissue in patients at risk for heart failure undergoing coronary artery bypass grafting
Source: BMC Genomics. 2024 Oct 7;25:938. doi: 10.1186/s12864-024-10851-9 (PMC11457432; doi:10.1186/s12864-024-10851-9)
Supplement: Supplementary file 7 — Supplementary Material 7. [file 12864_2024_10851_MOESM7_ESM.xlsx]

## Sheet: 7 (black)
	baseMean	log2FoldChange	lfcSE	stat	pvalue	padj
IFNGR1	4112.14	-0.342926	0.0977476	-3.50828	0.00045102	0.00170077
MYO16	275.255	-1.14245	0.161881	-7.05736	1.69695e-12	3.35767e-11
ST3GAL6	444.167	0.590861	0.165836	3.56293	0.000366744	0.00141588
IDI1	914.157	-0.408553	0.0878358	-4.65132	3.29816e-06	2.12467e-05
IP6K2	2294.31	0.688229	0.111565	6.16885	6.87904e-10	9.19993e-09
ADCYAP1R1	765.033	0.444801	0.132394	3.35968	0.000780322	0.00276939
ITPKC	1337.06	-0.746335	0.181235	-4.11806	3.82078e-05	0.000192234
GADD45B	3723.55	-1.04696	0.270179	-3.87505	0.000106602	0.000478058
INTS6	694.916	-0.220237	0.0788175	-2.79426	0.00520186	0.0141042
SLC7A6	1223.64	-0.534507	0.109385	-4.88646	1.02665e-06	7.43387e-06
MAP2K6	235.32	1.12443	0.164472	6.83659	8.10993e-12	1.45893e-10
ZBTB16	1827	-0.50304	0.219888	-2.28771	0.0221546	0.0485934
BCL6	6225.81	-0.513959	0.124834	-4.11714	3.83609e-05	0.000192901
EPHA4	450.599	-0.580769	0.188377	-3.08302	0.00204914	0.00635965
ERRFI1	4017.46	-0.768638	0.232775	-3.30206	0.000959787	0.00330472
SLC19A2	1090.18	-0.746968	0.196759	-3.79637	0.000146831	0.00063501
ELL2	2189.98	-0.412913	0.118463	-3.48558	0.000491068	0.00183414
KLF9	4804.7	-0.356543	0.139846	-2.54954	0.0107866	0.0263086
RCL1	639.81	-0.474215	0.141826	-3.34365	0.000826837	0.00291359
ENY2	1145.91	-0.128229	0.0483743	-2.65078	0.00803072	0.0204402
CHST3	1621.03	-0.579821	0.193484	-2.99674	0.00272881	0.00810162
SMUG1	601.473	-0.160802	0.0476917	-3.3717	0.000747061	0.00266441
STAT5A	6437.86	-0.416605	0.099308	-4.19508	2.72777e-05	0.000142976
GNG11	3667	-0.189916	0.0829763	-2.2888	0.0220908	0.0484818
PSRC1	123.533	2.15308	0.18738	11.4904	1.47408e-30	2.31148e-28
CPM	5586.56	-0.927537	0.165487	-5.60488	2.08401e-08	2.11173e-07
KCTD3	1635.31	-0.252802	0.0926031	-2.72996	0.00633427	0.0166819
FNBP1L	1174.62	-0.436073	0.12289	-3.5485	0.000387436	0.0014848
SLC5A6	1818.46	-0.779201	0.127172	-6.12713	8.94758e-10	1.1684e-08
MAP1LC3B	2677.31	-0.255281	0.083921	-3.04192	0.00235072	0.00712754
RERE	4707.12	-0.241911	0.070679	-3.42267	0.000620083	0.00226257
AGTR1	794.575	-0.817383	0.155951	-5.24127	1.59478e-07	1.37908e-06
PIK3R1	4663.58	-0.41691	0.148297	-2.81132	0.00493388	0.0134983
GFOD1	1429.43	-0.392997	0.138009	-2.84761	0.00440487	0.0122667
IGFBP3	4499.82	-0.685412	0.1602	-4.27848	1.88175e-05	0.000102754
STOM	10384.5	-0.324039	0.107904	-3.00302	0.00267315	0.00796024
SLC25A25	4321.73	-2.01782	0.319043	-6.3246	2.53887e-10	3.63023e-09
NADK2	744.071	-0.177959	0.0731739	-2.43199	0.0150159	0.0348876
AHCTF1	1436.99	-0.607171	0.105893	-5.73381	9.82006e-09	1.04991e-07
N6AMT1	342.952	0.338336	0.109469	3.0907	0.00199685	0.00621789
CDA	74.9223	0.531797	0.229832	2.31385	0.020676	0.0457987
RFTN2	357.581	0.326089	0.120636	2.70309	0.00686985	0.0178723
HAND2	132.253	2.43426	0.298535	8.154	3.52084e-16	1.17053e-14
RANBP3L	196.851	-0.752696	0.216654	-3.47418	0.000512415	0.00190706
JCAD	2685.59	-0.32224	0.124445	-2.58941	0.00961395	0.0238293
FRAT1	138.735	0.355233	0.138565	2.56366	0.0103575	0.0254168
TMEM100	934.134	-1.04413	0.176393	-5.91934	3.23227e-09	3.768e-08
TMEM150A	724.39	0.365283	0.0926333	3.94332	8.03604e-05	0.00037126
E2F6	371.748	-0.311537	0.11349	-2.74505	0.00605014	0.0160572
SPSB1	1585.83	-0.946297	0.1497	-6.32128	2.59403e-10	3.69506e-09
FRMD3	439.478	-0.427318	0.127703	-3.34619	0.000819303	0.00289138
AFF1	3657	-0.321394	0.0829979	-3.87231	0.000107808	0.00048266
HSPB7	12316.9	-0.581625	0.186078	-3.1257	0.00177383	0.00560224
NET1	2846.7	-0.387835	0.164218	-2.36171	0.0181907	0.0410868
SLC29A2	242.951	-0.941577	0.182294	-5.16515	2.4025e-07	2.00423e-06
USF3	863.527	-0.410144	0.0961083	-4.26752	1.97658e-05	0.000107278
PER1	6883.05	-0.573484	0.171027	-3.35319	0.000798873	0.00282617
NRIP1	1556.07	-0.589078	0.152666	-3.8586	0.000114038	0.000508376
TMEM64	811.443	-1.02013	0.129059	-7.90438	2.69262e-15	8.05518e-14
SPRED2	922.502	-0.348311	0.0831981	-4.18652	2.83259e-05	0.000147771
NCKIPSD	1271.56	0.501055	0.107315	4.66903	3.02628e-06	1.96228e-05
CD27-AS1	447.191	0.28865	0.0882974	3.26906	0.00107905	0.00366082
MTND2P28	2032.28	-0.340865	0.149629	-2.27807	0.0227227	0.0496428
HPR	69.8305	3.14127	0.253751	12.3794	3.38063e-35	7.8535e-33

## Sheet: 2 (blue)
	baseMean	log2FoldChange	lfcSE	stat	pvalue	padj
LASP1	6723.19	-0.390568	0.0840137	-4.64886	3.33769e-06	2.14866e-05
PAF1	1363.25	-0.333893	0.0574	-5.81696	5.99288e-09	6.66311e-08
VTA1	722.359	-0.178013	0.0624947	-2.84845	0.00439332	0.0122418
PSMC4	1426.78	-0.307805	0.0704002	-4.37222	1.2299e-05	6.98341e-05
HMGB3	199.624	0.385174	0.102581	3.75483	0.000173459	0.000735294
AP2S1	1153.44	-0.198976	0.0774635	-2.56864	0.0102098	0.0250969
SEC61A1	4822.22	0.221359	0.0583831	3.79149	0.000149745	0.000646275
ACAA1	1743.37	-0.152424	0.0635441	-2.39871	0.0164528	0.0376907
ELOVL1	2213.93	-0.507214	0.0597174	-8.49357	2.0038e-17	7.8882e-16
RHOA	14806.7	-0.282071	0.0601898	-4.68636	2.78106e-06	1.82212e-05
CDC42	5006.65	-0.248758	0.0501519	-4.96008	7.04626e-07	5.26357e-06
PRKACA	3315.79	-0.226894	0.0665126	-3.41129	0.000646556	0.00234643
TRNT1	338.82	0.194957	0.0672204	2.90026	0.00372854	0.010619
ENO1	12751.9	-0.315209	0.0870543	-3.62084	0.000293652	0.0011633
UBE2A	1472.62	-0.305142	0.0566896	-5.38268	7.33859e-08	6.8009e-07
TXLNA	1988	-0.202394	0.0653676	-3.09625	0.00195986	0.00611486
PREP	597.202	-0.258498	0.0604441	-4.27665	1.89731e-05	0.000103393
ZW10	364.544	-0.154286	0.0652103	-2.36597	0.0179827	0.0406756
PIGS	1778.62	-0.251809	0.0691195	-3.64309	0.000269381	0.00107827
OGFOD1	644.07	-0.142	0.0616216	-2.30439	0.0212008	0.0467673
GCN1	3044.07	-0.230076	0.0490468	-4.69094	2.71955e-06	1.78493e-05
WDR7	574.183	-0.198557	0.0476749	-4.16481	3.11608e-05	0.000160998
TINF2	1665.43	-0.151834	0.0526545	-2.88358	0.00393177	0.0111154
MTAP	578.514	-0.178482	0.0468664	-3.80832	0.000139917	0.00060987
RTCB	1844.16	-0.185935	0.0556524	-3.34102	0.000834725	0.00293315
AHSA1	1375.24	-0.179473	0.0624944	-2.87182	0.00408118	0.0114963
PCK2	1422.05	-0.437879	0.132444	-3.30614	0.000945902	0.00326288
PLTP	6222.09	1.19538	0.154855	7.71935	1.16924e-14	3.24029e-13
CHMP4B	2360.45	-0.148776	0.0473227	-3.14386	0.00166733	0.00531494
PGK1	6713.06	-0.242051	0.0775369	-3.12175	0.00179777	0.00566644
TANGO6	313.123	-0.137834	0.0503964	-2.73499	0.00623819	0.0164773
NOMO1	1226.04	-0.30115	0.079289	-3.79813	0.000145792	0.000630949
NUCB1	6980.58	-0.300966	0.0637364	-4.72205	2.33482e-06	1.56017e-05
ANKRD27	778.656	-0.212105	0.0529601	-4.00499	6.202e-05	0.000295526
HNRNPUL1	4278.96	-0.151384	0.0603632	-2.50788	0.0121459	0.0290732
DNASE2	1299.85	0.304388	0.091397	3.33039	0.00086724	0.00303156
GSK3A	887.519	-0.157502	0.0616362	-2.55535	0.0106082	0.025924
BUD31	399.439	-0.226443	0.0636268	-3.55892	0.000372386	0.00143355
PLGRKT	331.481	-0.248078	0.0763126	-3.25082	0.00115072	0.00386387
CCNY	1956.79	-0.185283	0.0443532	-4.17744	2.94814e-05	0.000153247
LRRC59	1207.2	-0.258457	0.101027	-2.5583	0.0105184	0.025738
SUPT6H	3784.77	-0.1643	0.0551651	-2.97832	0.00289829	0.00854143
HSPA8	12993.7	-0.216758	0.0882654	-2.45575	0.0140591	0.032937
HPS5	896.891	0.611532	0.127405	4.79992	1.58726e-06	1.09928e-05
SLC11A2	1069.63	0.220978	0.0609812	3.6237	0.000290417	0.00115242
USP5	2098.36	-0.333068	0.0737756	-4.51461	6.34339e-06	3.84796e-05
MAPK14	1690.03	-0.403306	0.0471614	-8.5516	1.21389e-17	4.87031e-16
CRYBG1	1846.46	-0.39698	0.0773843	-5.12999	2.89757e-07	2.36238e-06
SMAP1	152.133	-0.346694	0.0867803	-3.99508	6.46731e-05	0.000306205
RNF130	4156.16	-0.233647	0.0900002	-2.59607	0.00942969	0.0234434
TFG	1795.44	-0.197187	0.0534577	-3.68866	0.000225441	0.000924211
KLHL18	512.956	-0.342814	0.0888911	-3.85656	0.000114993	0.000512026
MPV17	1283	0.139693	0.0543538	2.57007	0.0101678	0.0250167
IPO13	955.512	-0.171667	0.052672	-3.25916	0.00111742	0.00376954
MESD	1185.41	0.172507	0.0554875	3.10894	0.00187758	0.00588741
SCPEP1	3503.88	0.492846	0.121104	4.06961	4.7092e-05	0.000231366
B4GALT4	544.627	0.375216	0.0710699	5.27953	1.29515e-07	1.1431e-06
MED20	317.986	-0.193195	0.0841355	-2.29624	0.0216621	0.0476575
SSR1	2442.07	0.142587	0.0497252	2.8675	0.00413733	0.0116319
GOT2	637.875	0.365147	0.0562664	6.4896	8.60642e-11	1.31131e-09
PSMB2	1810.23	-0.128035	0.05158	-2.48226	0.0130553	0.0309476
CAPNS1	9952.81	-0.319644	0.0669932	-4.77129	1.8305e-06	1.25162e-05
HNRNPH2	1725.34	-0.156649	0.043151	-3.63026	0.000283136	0.00112829
TUBBP1	239.826	-0.321105	0.121864	-2.63495	0.00841502	0.0212973
ATP6V1F	901.955	-0.163504	0.0708707	-2.30707	0.0210509	0.0464924
UBA1	6999.88	-0.235891	0.0566563	-4.16354	3.13354e-05	0.000161811
AAR2	1107.52	-0.184041	0.0615334	-2.9909	0.00278153	0.00823733
PSME3	1852.55	-0.14462	0.0601565	-2.40407	0.0162137	0.0372428
PPFIA1	1439.36	-0.451462	0.0453768	-9.94917	2.54297e-23	1.93729e-21
ZSCAN5A	70.3303	0.536114	0.104983	5.10665	3.2792e-07	2.64373e-06
DAP3	1830.75	-0.126974	0.0501116	-2.53383	0.0112823	0.0273575
ARHGEF11	1937.08	-0.173948	0.062839	-2.76815	0.00563763	0.0151375
ZSWIM3	91.2857	0.389749	0.107736	3.61763	0.000297312	0.00117581
EMP1	23282.7	-1.36403	0.135667	-10.0543	8.79815e-24	7.07499e-22
ACP2	1131.68	0.25934	0.100124	2.59017	0.00959274	0.0237884
GNL2	976.523	-0.151979	0.0555696	-2.73493	0.00623939	0.0164781
APC	872.566	-0.265143	0.0635533	-4.17198	3.0197e-05	0.000156663
TAOK3	1150.01	-0.296982	0.0569666	-5.21327	1.85545e-07	1.58125e-06
TFCP2	1054.55	-0.231467	0.0497183	-4.65556	3.23106e-06	2.08644e-05
GNS	9908.16	-0.278976	0.10434	-2.67371	0.00750165	0.0192571
RAC1	4419.14	-0.161506	0.0665499	-2.42685	0.0152307	0.0352993
UBAP2	853.054	-0.272485	0.0498328	-5.46798	4.55191e-08	4.33907e-07
TLN1	23187.6	-0.521974	0.0894318	-5.83655	5.32914e-09	5.97964e-08
ACTR1A	3368.86	-0.233499	0.0551901	-4.23082	2.3284e-05	0.000124506
EFL1	490.682	-0.231719	0.0651015	-3.55934	0.000371782	0.00143152
GLYR1	2472.7	-0.136715	0.0382137	-3.57766	0.000346685	0.00134701
COPS3	822.805	-0.287509	0.0569751	-5.04621	4.50655e-07	3.52304e-06
AKT1	3012.33	-0.314091	0.0636908	-4.93149	8.16041e-07	6.02883e-06
GEMIN7	89.6823	0.205862	0.0888078	2.31806	0.020446	0.0453603
PGD	7216.12	-0.337204	0.108769	-3.10018	0.00193401	0.00604524
MOB3C	1460.19	0.279198	0.0828571	3.36963	0.0007527	0.00268249
PSMA5	1242.08	-0.169674	0.0498201	-3.40574	0.000659851	0.00238961
DCAF6	2163.07	-0.198433	0.0645309	-3.07501	0.00210494	0.00650494
ILF2	2505.49	-0.159462	0.0549571	-2.90157	0.00371301	0.0105844
ARL8A	1134.65	-0.385358	0.0761655	-5.05948	4.20407e-07	3.30996e-06
GALM	512.705	0.342368	0.0841343	4.06931	4.71535e-05	0.000231547
SRPRB	793.331	0.217278	0.0716939	3.03063	0.00244045	0.00736872
MSN	11385.8	-0.433647	0.0737121	-5.88298	4.02947e-09	4.60648e-08
DNAJB12	1556.95	-0.230826	0.0616109	-3.7465	0.000179316	0.000757053
PPP4C	1342.45	-0.232146	0.0684139	-3.39326	0.000690659	0.00248635
CCT5	2271.13	-0.372888	0.0722165	-5.16348	2.42407e-07	2.01385e-06
ADAMTS12	1157.91	-0.368121	0.110918	-3.31885	0.000903888	0.00313925
PRKCA	522.888	0.591212	0.100281	5.89553	3.73473e-09	4.30352e-08
LARP1	5533.74	-0.370277	0.0552655	-6.69996	2.08472e-11	3.49628e-10
PDIA4	1510.41	0.31691	0.083722	3.78527	0.000153543	0.000661449
CBR1	610.955	0.223971	0.0831735	2.69281	0.00708523	0.0183463
CSTB	2643.91	-0.273883	0.0815811	-3.35719	0.000787392	0.0027908
UBE2Q1	1530.02	0.151076	0.0405411	3.72648	0.000194169	0.000811027
PSMC2	2068.41	-0.241876	0.0506374	-4.77663	1.78254e-06	1.22193e-05
AP2M1	6176.71	-0.322184	0.0577618	-5.57781	2.43572e-08	2.43922e-07
NCSTN	3106.98	-0.203855	0.0753282	-2.70622	0.00680531	0.0177289
S100A11	5293.24	-0.35469	0.104205	-3.40376	0.000664659	0.00240471
DHX57	586.096	0.559572	0.076008	7.36201	1.81157e-13	4.17748e-12
SLBP	708.814	-0.133686	0.0509239	-2.6252	0.00865975	0.0217994
NAA15	616.355	-0.207729	0.0639035	-3.25066	0.00115137	0.00386534
CTSB	18646.1	-0.260929	0.113252	-2.30396	0.0212248	0.0468104
UBAP1	1934.66	-0.229018	0.0670464	-3.41582	0.000635908	0.00231359
HNRNPK	8949.5	-0.121158	0.0354898	-3.41387	0.000640479	0.00232887
ABRAXAS2	479.155	-0.160041	0.0591356	-2.70633	0.00680306	0.0177279
PDIA3	4583.99	0.266531	0.0596455	4.46859	7.87386e-06	4.67095e-05
TUBA1C	610.579	-0.342663	0.140302	-2.44232	0.0145931	0.0340102
TSR1	706.455	-0.220504	0.0604814	-3.64581	0.000266551	0.00106808
TM2D2	726.321	0.210087	0.0634554	3.31079	0.000930344	0.00321925
UBB	3456.44	-0.338066	0.0723376	-4.67344	2.96192e-06	1.92719e-05
CALB2	4719.45	-0.612561	0.135469	-4.52179	6.13201e-06	3.73418e-05
OXSR1	1527.09	-0.25793	0.0576909	-4.4709	7.78928e-06	4.63099e-05
NAA20	866.896	-0.202263	0.0580872	-3.48206	0.000497565	0.00185547
DDX23	2207.25	-0.101894	0.0428993	-2.37519	0.0175398	0.0397837
ATP2A2	4166.1	-0.175542	0.0523948	-3.35037	0.000807045	0.00285186
RNPEP	1119.94	0.224716	0.0768961	2.92233	0.00347426	0.0100008
WSB2	1724.71	-0.239464	0.0858023	-2.79088	0.00525656	0.0142321
RIC8A	2382.47	-0.151221	0.0565499	-2.67412	0.00749253	0.019241
GCC1	571.599	-0.145067	0.0597389	-2.42835	0.0151676	0.0351877
PDIA3P1	703.246	0.189516	0.0667723	2.83824	0.0045363	0.0125806
NOP10	1245.41	0.210768	0.0717379	2.93803	0.00330304	0.00958416
EXT1	1377.39	-0.308925	0.100399	-3.07698	0.00209112	0.00646544
ANXA2	22225.2	-0.649563	0.0955404	-6.79883	1.05471e-11	1.86003e-10
ADAP2	484.16	0.706958	0.203197	3.47917	0.000502967	0.00187412
TCN2	1350.18	-0.652871	0.0916966	-7.11991	1.07997e-12	2.19932e-11
PSMD13	2458.06	-0.115892	0.0465747	-2.4883	0.0128354	0.0304761
LAMP1	6121.41	-0.192236	0.0599174	-3.20835	0.00133497	0.00438857
POTEE	82.0728	-0.36864	0.144124	-2.5578	0.0105337	0.0257688
SND1	4160.18	-0.258879	0.0755287	-3.42755	0.00060905	0.00222577
GSTK1	4870.64	-0.140792	0.0595292	-2.36509	0.0180256	0.0407482
YTHDF2	1281.92	-0.230172	0.0520678	-4.42062	9.84175e-06	5.71228e-05
MTOR	1864.83	-0.146402	0.0534587	-2.7386	0.00617006	0.0163225
SYS1	702.414	0.184824	0.0571259	3.23539	0.00121477	0.00404742
ABCF1	1704.16	-0.230962	0.0634538	-3.63985	0.000272799	0.00109079
PPP1R11	1055.34	-0.148058	0.0470111	-3.14943	0.00163587	0.00522441
ANXA2P1	177.212	-0.68933	0.155752	-4.42582	9.60754e-06	5.59839e-05
VDAC1	2373.14	-0.260522	0.0703163	-3.705	0.000211393	0.000873277
CLIC1	5779.36	-0.331137	0.0847787	-3.9059	9.38758e-05	0.000426301
YBX1P1	2423.09	-0.240679	0.103849	-2.31757	0.0204725	0.0453961
MEMO1P1	133.708	-0.197541	0.0785996	-2.51326	0.0119621	0.0286959
CALM2P2	149.115	-0.332041	0.0793973	-4.18201	2.88938e-05	0.000150566
ANXA2P2	13371.2	-0.765746	0.10474	-7.31093	2.65294e-13	6.02176e-12
RAC1P2	1053.09	-0.277249	0.068209	-4.0647	4.80943e-05	0.000235708
DPP3	475.255	-0.304075	0.0966814	-3.14512	0.0016602	0.005294
INAFM2	157.63	0.338445	0.0888759	3.80806	0.000140063	0.000610369

## Sheet: 3 (brown)
	baseMean	log2FoldChange	lfcSE	stat	pvalue	padj
MRI1	464.206	0.240019	0.092988	2.58118	0.00984631	0.0243411
NNAT	1883.24	-4.46964	0.240676	-18.5712	5.49981e-77	1.14989e-73
STAG3	136.499	0.487749	0.101254	4.81709	1.45665e-06	1.01593e-05
NCBP3	1478.76	-0.0956905	0.0408098	-2.34479	0.0190377	0.0427282
ANO8	508.428	-0.255605	0.0971574	-2.63084	0.00851748	0.0215074
CBFA2T2	906.596	0.200586	0.0543926	3.68775	0.000226243	0.000927095
RABL2B	561.253	0.161251	0.0702562	2.29518	0.0217228	0.0477632
SLC35C2	1175.16	0.153409	0.0506677	3.02775	0.00246385	0.00742985
CROCCP3	138.863	0.552773	0.135211	4.08822	4.34693e-05	0.000215992
ITPR3	1411.39	0.414057	0.146084	2.83439	0.00459134	0.0127071
DDX17	20362	0.380275	0.075441	5.04069	4.63853e-07	3.62171e-06
ELMO3	102.103	0.564969	0.157916	3.57766	0.00034668	0.00134701
NSUN5P2	37.1336	0.847693	0.285315	2.97108	0.00296755	0.00872234
CNTNAP1	469.615	0.420601	0.106292	3.95705	7.58799e-05	0.000352843
PHC1	320.445	0.281948	0.0844136	3.34008	0.000837529	0.00294191
DNAH1	1526.12	0.226641	0.0862518	2.62766	0.00859737	0.0216656
ZNF142	581.241	-0.180489	0.0701947	-2.57127	0.0101327	0.0249466
PTCH2	167.228	-0.847101	0.231749	-3.65526	0.000256923	0.00103302
RSRP1	2030.36	0.655444	0.134137	4.88638	1.02706e-06	7.43387e-06
USP35	331.331	-0.264626	0.0767222	-3.44914	0.000562373	0.0020729
SLF2	873.434	0.328411	0.0834537	3.93525	8.31101e-05	0.000382648
COL21A1	112.454	0.783355	0.25603	3.05962	0.0022162	0.00679189
PMS2P3	81.0854	0.44331	0.115022	3.85411	0.00011615	0.000516932
ZNF780B	326.086	0.528168	0.12346	4.27806	1.88531e-05	0.000102888
BAIAP2L2	74.3207	-0.453088	0.150359	-3.01337	0.0025836	0.00773271
PLXNA3	1323.54	-0.276596	0.119358	-2.31737	0.0204838	0.0454106
GGT7	885.89	0.25721	0.0652529	3.94175	8.08907e-05	0.000373527
ENOSF1	1508.8	0.435461	0.0902942	4.82269	1.41634e-06	9.89651e-06
RAMP1	42.9012	1.59135	0.308095	5.16512	2.4029e-07	2.00423e-06
KHDC4	1038.27	0.488424	0.0956803	5.10475	3.31237e-07	2.6659e-06
ZNF767P	547.346	0.469689	0.102885	4.5652	4.99022e-06	3.09802e-05
E2F5	89.9142	1.24696	0.147835	8.43483	3.31696e-17	1.28426e-15
TBX3	709.304	-1.13067	0.14906	-7.58536	3.31554e-14	8.48824e-13
VILL	446.254	0.537843	0.0748795	7.18279	6.8304e-13	1.43928e-11
NUMA1	5883.05	-0.198775	0.0713568	-2.78565	0.00534198	0.014426
IFT172	870.52	0.162669	0.0608828	2.67184	0.00754361	0.0193416
ADAMTS14	66.5589	2.2048	0.32016	6.88657	5.71538e-12	1.05128e-10
VAMP1	327.384	0.906362	0.123163	7.35903	1.85254e-13	4.26674e-12
CLBA1	191.595	0.248815	0.106104	2.34502	0.0190263	0.0427132
CREB3L4	176.197	0.251297	0.0996606	2.52153	0.0116846	0.0281379
RABL2A	367.945	0.326047	0.0891498	3.65729	0.000254893	0.00102661
AGBL3	106.751	0.484809	0.128284	3.77917	0.000157351	0.000676154
ZMYM3	1076.65	0.281961	0.075208	3.74909	0.00017748	0.00075065
OGT	8094.4	0.467478	0.0887008	5.27027	1.3622e-07	1.19666e-06
ROBO3	1447.47	0.449998	0.11769	3.82358	0.000131528	0.00057732
CCDC24	117.518	0.333984	0.115864	2.88256	0.00394454	0.0111465
CCDC28B	85.3785	0.399117	0.126435	3.1567	0.00159563	0.00511324
SAFB	1709.71	-0.136687	0.0571639	-2.39114	0.016796	0.0383835
GBAP1	104.205	0.769084	0.147599	5.21062	1.88209e-07	1.60105e-06
FDXR	204.253	0.315708	0.0883987	3.57141	0.00035506	0.00137614
OXER1	55.8856	0.341121	0.139298	2.44886	0.0143311	0.0334866
STK36	727.357	0.318749	0.0769001	4.14497	3.39851e-05	0.000174108
IL15	184.4	0.360427	0.136595	2.63866	0.00832341	0.0210881
CACNB3	299.023	0.296798	0.102662	2.89102	0.00383989	0.0108966
ZNF540	96.2237	1.44018	0.184908	7.78866	6.77234e-15	1.95453e-13
DRC3	123.037	0.529291	0.143154	3.69736	0.000217851	0.00089605
HECTD4	1814.01	-0.194234	0.0498916	-3.89311	9.89654e-05	0.000446471
AHSA2P	2503.01	0.288514	0.0954246	3.02348	0.00249884	0.00751949
TOM1L2	2607	-0.3818	0.0602177	-6.34033	2.29271e-10	3.28826e-09
ZNF169	111.008	0.648795	0.14462	4.48621	7.25014e-06	4.34477e-05
TMEM94	2157.7	-0.219887	0.0661061	-3.32627	0.000880159	0.00306987
DNHD1	929.565	0.348856	0.123606	2.82233	0.00476765	0.0131198
GPR173	122.462	1.57052	0.15072	10.4201	2.00704e-25	1.91812e-23
NRBP2	3115.98	-0.162166	0.0677715	-2.39283	0.0167191	0.0382357
ZNF445	812.687	0.179991	0.0695662	2.58734	0.00967212	0.02396
L3MBTL1	335.852	0.347556	0.0823875	4.21855	2.45876e-05	0.000130623
ZNF70	197.187	0.388228	0.0736273	5.27288	1.34301e-07	1.18091e-06
SNHG28	45.8843	0.373631	0.119411	3.12895	0.00175429	0.00555079
C15orf62	69.4578	0.315928	0.1314	2.40433	0.0162022	0.0372256
CCDC9B	405.742	0.630318	0.132759	4.74784	2.056e-06	1.38839e-05
ZNF676	61.3608	0.256306	0.100996	2.5378	0.0111553	0.0270955
ARMCX4	691.794	0.278186	0.0900157	3.09042	0.00199873	0.00622065
ZNF785	145.475	0.670415	0.102782	6.52267	6.90688e-11	1.06705e-09
UAP1L1	784.586	0.453847	0.106617	4.25681	2.07367e-05	0.000112095
ZNF607	145.827	0.438698	0.12576	3.48838	0.000485957	0.0018183
ZNF587	383.267	0.311882	0.0923929	3.37561	0.000736523	0.00263132
RYR3	158.351	-0.629477	0.189044	-3.32979	0.000869118	0.00303699
MIR29B2CHG	1143.39	0.4157	0.128091	3.24535	0.00117308	0.00392704
MRPL38	63.1836	0.457803	0.122513	3.73676	0.000186407	0.0007833
AP1G2	558.655	0.891451	0.117564	7.58267	3.38521e-14	8.61968e-13
SH3D21	108.402	0.499129	0.137241	3.63687	0.000275974	0.00110255
MEG3	4183.41	0.561488	0.162497	3.45538	0.000549515	0.00202948
PAM16	124.059	0.409639	0.138157	2.96502	0.00302661	0.00887791
MEG9	41.5642	0.955473	0.206924	4.61751	3.88374e-06	2.46726e-05
RUSC1-AS1	149.225	0.532956	0.142985	3.72734	0.000193508	0.000808986
LINC01772	44.2423	0.651061	0.156063	4.17179	3.02222e-05	0.000156718
MRPL23-AS1	86.5591	1.00154	0.174764	5.7308	9.99565e-09	1.06505e-07
SLC16A1-AS1	99.9607	0.471391	0.104071	4.52953	5.91143e-06	3.60919e-05
LENG8-AS1	94.6197	0.453463	0.167487	2.70745	0.00678018	0.0176805
JRK	676.037	0.399907	0.103763	3.85404	0.000116185	0.000516965
PPP1R3E	559.885	0.456783	0.0927453	4.92514	8.43018e-07	6.21594e-06
MIR600HG	211.862	0.886692	0.131773	6.72895	1.70891e-11	2.90484e-10
GOLGA2P5	209.167	0.701888	0.137547	5.10291	3.34474e-07	2.68507e-06
LY6G5B	121.064	-0.297538	0.129705	-2.29396	0.0217928	0.0478973
STAG3L5P	303.422	0.355161	0.126961	2.79739	0.00515168	0.0139927
TPTEP2	93.2559	0.596274	0.129563	4.60219	4.18067e-06	2.6372e-05
RAD51-AS1	249.941	0.43405	0.121689	3.56688	0.000361261	0.00139758
TRMT9B	189.025	0.999729	0.18978	5.26783	1.38043e-07	1.21155e-06
RPL32P3	315.819	0.494394	0.111723	4.42517	9.63678e-06	5.61236e-05
TRNP1	61.6385	0.780885	0.215346	3.62618	0.000287648	0.00114384
LINC01355	151.512	1.27767	0.208899	6.1162	9.58348e-10	1.24281e-08
ZNF234	289.396	0.35054	0.0997916	3.51272	0.000443539	0.00167693
ZNF213-AS1	189.146	0.682568	0.108091	6.31475	2.70592e-10	3.84863e-09
STRADA	131.024	0.469477	0.16275	2.88466	0.00391842	0.0110927
MZF1-AS1	56.1967	0.600703	0.116329	5.16383	2.41952e-07	2.01185e-06
CLEC4GP1	162.367	0.855576	0.238808	3.5827	0.000340065	0.0013254
POC1B-AS1	65.9576	0.578338	0.128124	4.51388	6.36509e-06	3.85848e-05

## Sheet: 14 (cyan)
	baseMean	log2FoldChange	lfcSE	stat	pvalue	padj
IFFO1	1375.15	0.307789	0.092337	3.33332	0.000858154	0.00300426
TACC3	444.352	0.356826	0.125809	2.83626	0.00456456	0.0126478
RIPOR1	1650.12	-0.296665	0.115719	-2.56368	0.010357	0.0254168
TRAF1	792.659	0.323633	0.0980519	3.30063	0.000964673	0.00331972
PARP12	860.518	0.307282	0.0864138	3.55593	0.000376642	0.00144786
HDAC7	3166.12	-0.248597	0.0887638	-2.80065	0.00509995	0.0138719
ADD2	120.124	1.7811	0.180171	9.88559	4.80743e-23	3.49272e-21
IL4R	1246.97	0.379248	0.154186	2.45968	0.0139059	0.0326717
DNM2	3191.37	-0.192761	0.0697508	-2.76356	0.00571744	0.0153093
ABCB1	145.032	1.06043	0.202969	5.22462	1.74514e-07	1.49741e-06
BAX	625.964	0.380223	0.102343	3.71518	0.000203056	0.00084256
SLC8B1	1198.11	-0.235772	0.0940602	-2.50661	0.0121895	0.0291559
DZANK1	133.237	-0.566543	0.137722	-4.11367	3.89414e-05	0.000195351
ARHGAP4	1355.61	0.514842	0.17562	2.93157	0.0033725	0.00975562
CWF19L1	495.292	0.219689	0.0564175	3.894	9.86066e-05	0.000445494
ASB2	45.5294	0.784316	0.344206	2.27863	0.0226892	0.0495812
CDC25B	1252.26	0.618078	0.121626	5.08178	3.7391e-07	2.97123e-06
IKBKB	1857.47	0.311084	0.0645902	4.81626	1.46271e-06	1.01902e-05
ZNF862	713.838	0.222258	0.071723	3.09884	0.00194277	0.00606758
SHB	64.1955	-0.431191	0.127369	-3.38537	0.00071082	0.00254771
CDK5RAP3	2489.19	0.453033	0.0811962	5.57949	2.41229e-08	2.41705e-07
PPP1R9B	1485.36	0.281483	0.100059	2.81315	0.00490581	0.0134351
COL1A1	14661.5	-0.66154	0.235495	-2.80915	0.00496729	0.0135739
TRIM38	1002.47	0.350539	0.0847099	4.13811	3.5018e-05	0.000178476
APBB3	985.227	0.350038	0.0868354	4.03105	5.55278e-05	0.000267709
ABCC5	1381.69	0.416203	0.116563	3.57064	0.000356109	0.00137992
FOXP1	1068.23	-0.347919	0.085453	-4.07147	4.67182e-05	0.000230039
TTC31	796.657	0.14387	0.056729	2.53609	0.0112097	0.0272102
PLAGL1	1638.01	-0.53487	0.0891493	-5.99971	1.97672e-09	2.42161e-08
TGIF2	429.374	0.298074	0.0745149	4.0002	6.3289e-05	0.000300279
ABCD4	1604.95	0.165347	0.0697261	2.37138	0.0177219	0.0401436
KANSL1	1261.36	-0.205841	0.0729431	-2.82194	0.00477347	0.0131319
PDLIM2	317.454	0.310728	0.09844	3.15652	0.00159663	0.00511559
TSHZ3	369.027	0.434149	0.0924586	4.6956	2.65819e-06	1.7526e-05
ZNF549	195.156	0.357812	0.0849739	4.21084	2.54423e-05	0.000134442
FFAR2	143.65	-0.811709	0.279548	-2.90364	0.00368847	0.0105224
IRF3	1488.33	0.248008	0.10208	2.42954	0.015118	0.0350987
ZSWIM6	542.085	-0.295225	0.0946863	-3.11792	0.0018213	0.00573401
DLG4	431.467	0.627001	0.126746	4.9469	7.5406e-07	5.6128e-06
ADAM19	490.619	1.51926	0.18547	8.19142	2.58152e-16	8.70784e-15
MICAL1	1227.47	0.462207	0.145395	3.17899	0.00147791	0.00479067
FHOD1	929.75	-0.656668	0.114969	-5.7117	1.11853e-08	1.18377e-07
ENTPD1	388.83	0.420778	0.116915	3.599	0.000319449	0.00125257
N4BP2L1	501.433	0.231025	0.100156	2.30664	0.021075	0.0465346
MAP3K12	734.95	0.692886	0.114565	6.04795	1.46702e-09	1.84279e-08
PGGHG	2035.21	0.569759	0.164107	3.47186	0.000516862	0.00192133
CRABP2	307.858	-2.02343	0.236892	-8.54157	1.32407e-17	5.28982e-16
ATP10D	455.144	0.221555	0.0838971	2.6408	0.00827111	0.0209754
PCYOX1L	257.143	0.688405	0.109415	6.2917	3.14003e-10	4.42591e-09
EPHA1	64.3162	0.604241	0.202095	2.98989	0.0027908	0.00825734
NR6A1	48.063	0.612957	0.154046	3.97906	6.91894e-05	0.00032524
MTG1	51.6339	0.536653	0.162177	3.30905	0.000936127	0.0032351
INO80C	252.449	0.279926	0.0894508	3.12938	0.00175173	0.00554454
THY1	1238.89	-1.18032	0.199454	-5.91775	3.26379e-09	3.79806e-08
TRIM11	309.396	0.298188	0.0878686	3.39357	0.000689876	0.002484
PHKG2	484.935	0.298714	0.0689609	4.33165	1.47999e-05	8.27115e-05
MITD1	425.7	0.456993	0.0811709	5.63001	1.80203e-08	1.85497e-07
RALGDS	3144.83	-0.493433	0.117171	-4.21123	2.53989e-05	0.000134269
VAV2	567.342	0.427088	0.114461	3.7313	0.000190493	0.000797443
ANKZF1	1128.33	0.397697	0.0775871	5.12581	2.96255e-07	2.40389e-06
HECTD2	357.22	0.289207	0.101878	2.83875	0.00452902	0.0125678
FAM111A	1112.02	0.434313	0.104767	4.1455	3.39069e-05	0.000173849
ATG16L2	1432.25	0.344252	0.128343	2.68227	0.00731237	0.0188386
KCNAB3	43.3258	0.642712	0.167029	3.84792	0.000119127	0.000528682
ZNF439	103.272	1.06809	0.146165	7.30744	2.72285e-13	6.15815e-12
STARD5	71.9403	1.32151	0.158005	8.36373	6.07663e-17	2.26424e-15
MIR4435-2HG	275.642	-0.587634	0.110165	-5.33415	9.59944e-08	8.70519e-07
C11orf80	126.501	0.685897	0.150593	4.55465	5.24725e-06	3.24048e-05
CCDC57	745.305	0.28176	0.104699	2.69115	0.00712065	0.0184228
NFATC2IP	1102.94	0.161327	0.0578019	2.79103	0.00525405	0.0142273
MTHFR	865.122	0.2755	0.0829783	3.32014	0.000899718	0.00312708
ANXA2R	130.743	0.40051	0.147749	2.71075	0.00671305	0.0175322
GEN1	169.626	0.445991	0.157274	2.83575	0.00457183	0.0126624
UBA7	2509.97	0.238037	0.0755876	3.14915	0.00163744	0.00522852
SPATA13	570.019	0.385861	0.151756	2.54265	0.0110016	0.0267707
ZNF530	95.3156	0.325657	0.114048	2.85544	0.00429771	0.0120199
ANO9	239.961	2.13551	0.260456	8.19912	2.42147e-16	8.25448e-15
TEDC1	242.823	-1.35297	0.353871	-3.82333	0.00013166	0.000577764
ZNF284	65.9789	0.625745	0.121034	5.17001	2.34085e-07	1.95681e-06
ZNF75D	536.863	0.24176	0.0636232	3.79987	0.000144771	0.000627693
SIRT7	502.936	0.286622	0.0774978	3.69845	0.00021692	0.000892582
IRAK4	707.519	0.291267	0.0755664	3.85445	0.000115988	0.000516336
ARMH1	65.1084	0.919146	0.141028	6.51747	7.15014e-11	1.10102e-09
AGER	298.582	0.475936	0.128503	3.70369	0.000212485	0.00087714
TBC1D8	598.995	0.319435	0.0833533	3.8323	0.000126953	0.000559849
LBH	721.951	0.681829	0.149222	4.56922	4.8954e-06	3.04518e-05
LTB4R	487.694	0.264852	0.101479	2.60992	0.00905644	0.0226495
IRF9	131.419	0.360624	0.13738	2.62502	0.00866443	0.0218054
RTL10	356.229	0.42444	0.10135	4.18786	2.81597e-05	0.000146985
CCDC18-AS1	734.011	0.345158	0.13422	2.57159	0.0101233	0.0249267
ZBED5	971.165	0.310895	0.0736924	4.21883	2.45574e-05	0.000130499
C8orf58	240.277	0.280159	0.0810984	3.45455	0.000551204	0.00203493
NAIP	106.175	0.604859	0.176769	3.42175	0.000622189	0.00226938
MMP25-AS1	203.023	0.922123	0.142007	6.49349	8.38685e-11	1.27889e-09
CORO7	222.786	0.672928	0.117294	5.73711	9.63051e-09	1.03045e-07

## Sheet: 33 (darkolivegreen)
	baseMean	log2FoldChange	lfcSE	stat	pvalue	padj
CCDC124	961.231	-0.359061	0.116085	-3.09309	0.00198086	0.00617629
MAP2K7	1024.46	-0.293143	0.0715849	-4.09504	4.22093e-05	0.000210454
NDUFB7	2157.15	-0.278926	0.105285	-2.64923	0.00806752	0.0205255
CHADL	121.443	0.495474	0.162834	3.04282	0.00234371	0.00711201
METRN	439.424	0.301296	0.11692	2.57695	0.00996778	0.0245856
STUB1	536.935	-0.385007	0.120624	-3.1918	0.0014139	0.00460731
CCDC9	611.575	-0.553157	0.116093	-4.76477	1.89073e-06	1.28719e-05
RABAC1	1322.92	-0.237433	0.0947015	-2.50717	0.0121701	0.0291206
C19orf25	383.753	0.211996	0.0807801	2.62437	0.00868103	0.0218413
NT5C	247.435	0.272488	0.0924371	2.94782	0.00320021	0.0093275
SLC2A4RG	2388.74	-0.295345	0.102026	-2.89481	0.00379382	0.0107789
CLPP	621.135	-0.172398	0.0697155	-2.47287	0.0134032	0.0316486
NECAB3	750.1	0.288626	0.0897216	3.21691	0.00129579	0.00428069
RBM42	1204.84	-0.335728	0.0896078	-3.74664	0.000179221	0.000756822
MAP2K2	1794.38	-0.235324	0.0887685	-2.65099	0.00802562	0.0204299
PIN1	1228.68	-0.297643	0.0839893	-3.54382	0.000394381	0.00150988
POR	2405.93	-0.627672	0.099772	-6.29106	3.15305e-10	4.44094e-09
DOHH	176.333	-0.292428	0.127184	-2.29925	0.0214905	0.04733
DDA1	771.407	-0.323735	0.0690927	-4.68551	2.79262e-06	1.82842e-05
LSM7	475.332	0.298126	0.10249	2.90883	0.00362783	0.0103714
ADRM1	734.626	-0.540781	0.098168	-5.50873	3.61439e-08	3.50923e-07
ZNF787	343.334	-0.447417	0.13629	-3.28283	0.0010277	0.00350774
PEX14	660.447	-0.334146	0.0968915	-3.44866	0.000563378	0.0020762
JOSD2	400.972	-0.32442	0.133185	-2.43586	0.0148564	0.0345553
BTNL9	13985.4	-1.0844	0.17672	-6.13626	8.44886e-10	1.11021e-08
CORO6	863.177	0.489366	0.114795	4.26297	2.01725e-05	0.000109265
DAPK3	826.681	-0.533886	0.0972935	-5.48737	4.07966e-08	3.93273e-07
GPT	510.577	-0.532635	0.184489	-2.88708	0.00388839	0.0110192
HNRNPA3	3936.29	0.184016	0.0708322	2.59792	0.00937903	0.0233292
CAVIN3	795.67	-0.560791	0.131338	-4.26983	1.95623e-05	0.000106204
ZNF524	315.413	-0.298143	0.115878	-2.5729	0.0100851	0.0248391
PWWP2B	382.973	-0.500879	0.133387	-3.75508	0.000173285	0.000735075
MCRIP2	395.957	0.411058	0.113402	3.62478	0.000289202	0.00114905
LRFN4	308.613	-0.447936	0.152918	-2.92927	0.00339763	0.00982076
EHMT1	1364.38	-0.225354	0.0555791	-4.05466	5.0208e-05	0.000244948
SLC25A10	146.286	-0.802157	0.149583	-5.36261	8.20262e-08	7.54392e-07
TBL3	635.714	-0.267231	0.0922322	-2.89738	0.00376298	0.0107058
TSSC4	800.084	-0.57963	0.147885	-3.91945	8.87505e-05	0.000406825
NOC4L	306.309	-0.221776	0.0955276	-2.32159	0.0202549	0.0450517
BRF1	985.137	-0.260896	0.0923562	-2.82489	0.00472966	0.0130324
INF2	5551	-0.759072	0.106714	-7.11314	1.13434e-12	2.29762e-11
RNF208	73.221	-0.489192	0.151339	-3.23242	0.00122748	0.00408443

## Sheet: 26 (darkorange)
	baseMean	log2FoldChange	lfcSE	stat	pvalue	padj
NSFL1C	2288.19	-0.267661	0.0624157	-4.28836	1.79995e-05	9.87164e-05
MYL6	21696.8	-0.383531	0.0777485	-4.93297	8.09869e-07	5.98559e-06
PSMB5	1533.38	-0.173162	0.0738294	-2.34543	0.019005	0.0426751
SLC1A5	3925.08	-0.446756	0.112273	-3.97921	6.91443e-05	0.000325109
PFDN1	1193.91	-0.18166	0.0752008	-2.41567	0.0157065	0.0362548
DLST	4038	-0.191453	0.0602363	-3.17836	0.00148112	0.00479859
PSMF1	2564.39	-0.127707	0.048776	-2.61824	0.00883842	0.0221789
DYNLRB1	2094.49	-0.167645	0.059934	-2.79716	0.00515541	0.0139965
CHMP2A	2237.78	-0.180018	0.0512022	-3.51583	0.00043838	0.00166076
ATP6V1E1	3253.57	-0.187922	0.0685691	-2.74062	0.00613229	0.0162409
VPS4A	1410.55	-0.131935	0.0511726	-2.57824	0.00993059	0.0245132
RABEPK	612.626	-0.166141	0.0544936	-3.04882	0.00229744	0.00700095
UQCC2	531.785	0.228236	0.0912282	2.50181	0.012356	0.029513
MRPL24	1811.47	-0.204379	0.0796205	-2.56691	0.010261	0.0252097
TCTA	1481.97	-0.258716	0.0896308	-2.88647	0.00389591	0.0110389
MSRB2	998.67	-0.296293	0.0803635	-3.68691	0.000226997	0.000929575
PSMB4	4324.88	-0.25491	0.0476941	-5.3447	9.05686e-08	8.25292e-07
SMIM12	1022.68	-0.330439	0.0788409	-4.19121	2.77473e-05	0.000145114
TAF10	959.958	0.19433	0.0609445	3.18863	0.00142947	0.00464731
SRP68	2005.21	-0.171025	0.0501207	-3.41226	0.000644275	0.00234086
TALDO1	4117.89	-0.4446	0.0727404	-6.11215	9.82971e-10	1.2695e-08
NDN	1837.11	-0.567606	0.070249	-8.07992	6.48102e-16	2.08467e-14
TMX2	1326.06	0.16211	0.0532866	3.04223	0.0023483	0.00712134
ATF4P4	68.9085	-0.46572	0.142251	-3.27392	0.00106066	0.00360715

## Sheet: 21 (darkred)
	baseMean	log2FoldChange	lfcSE	stat	pvalue	padj
PREX2	1135.95	-0.378998	0.128524	-2.94885	0.00318964	0.00930101
ANO2	172.742	-0.574484	0.126817	-4.53004	5.89737e-06	3.60178e-05
KITLG	446.819	-0.620853	0.102509	-6.05658	1.39045e-09	1.75245e-08
PDZD4	251.778	1.11472	0.179512	6.20973	5.30751e-10	7.22659e-09
ST6GALNAC1	71.7973	0.762561	0.247551	3.08042	0.00206711	0.00640381
LIMS2	2630.65	-0.62322	0.177701	-3.50712	0.00045298	0.00170679
ADAM11	67.9817	0.566927	0.17112	3.31304	0.000922874	0.00319752
NOTCH3	4563.42	-1.21897	0.16822	-7.24628	4.28375e-13	9.4388e-12
RASAL2	991.362	-0.424753	0.130479	-3.25535	0.00113253	0.00380959
RAPGEF3	3444.2	-0.488498	0.16103	-3.03358	0.00241672	0.00730647
PITPNM2	530.028	-0.620282	0.14692	-4.2219	2.42255e-05	0.000128917
SLCO4A1	301.676	0.762041	0.287738	2.64839	0.00808768	0.020574
CCM2L	290.135	-0.414334	0.140201	-2.95528	0.00312383	0.00913177
PLCB4	364.133	0.418582	0.137544	3.04325	0.00234039	0.00710882
JAG1	2538.24	-0.268828	0.104528	-2.57184	0.010116	0.024912
BMX	139.722	0.47671	0.175587	2.71495	0.00662857	0.017338
PLAT	1388.37	1.02813	0.181666	5.65944	1.51867e-08	1.57448e-07
DMPK	1268.86	-0.421509	0.120231	-3.50584	0.000455172	0.001713
NOVA2	369.86	-0.702503	0.139151	-5.04849	4.45307e-07	3.4943e-06
RUNDC3B	70.0793	0.64311	0.221721	2.90053	0.0037253	0.0106114
HYAL1	339.519	0.472148	0.165711	2.84923	0.00438252	0.0122153
TPO	304.998	0.641832	0.268687	2.38877	0.0169049	0.0385856
ATP6V1B1	66.8808	1.39621	0.221685	6.29817	3.01171e-10	4.2546e-09
TRPM6	57.745	0.623475	0.210904	2.9562	0.00311456	0.00910797
TEK	1435.88	-0.429104	0.129416	-3.31571	0.000914122	0.0031707
ARAP3	1331.43	-0.435178	0.140997	-3.08643	0.00202573	0.00629637
SORBS3	2602.07	-0.304956	0.104427	-2.92027	0.00349723	0.0100562
ECHDC2	7850	0.472109	0.114195	4.13425	3.56116e-05	0.000181011
NRN1	1263.87	-0.87922	0.172332	-5.10189	3.36269e-07	2.69718e-06
CD93	4967.01	-0.609362	0.111035	-5.48801	4.06495e-08	3.92056e-07
AVPR2	284.664	-0.505993	0.179604	-2.81727	0.00484331	0.0132891
STEAP4	2691.09	0.623003	0.15114	4.12202	3.75558e-05	0.000189562
MYO1B	1700.9	-0.328247	0.0872239	-3.76327	0.000167704	0.000714119
ATP1B2	131.456	1.12262	0.152474	7.36273	1.80184e-13	4.16015e-12
ZBTB46	437.241	-0.348048	0.140338	-2.48006	0.0131359	0.0311072
LRRC4B	35.7741	0.891738	0.290881	3.06565	0.00217199	0.00667708
ITGB4	1098.32	0.769272	0.221449	3.47382	0.00051311	0.00190927
HSPA12B	1311.35	-0.442334	0.141354	-3.12926	0.00175247	0.00554596
NES	2947.43	-0.51674	0.167829	-3.07896	0.00207722	0.00642984
RAPGEF5	875.299	-0.381287	0.134443	-2.83605	0.00456749	0.0126522
DAB2IP	2234.59	-0.717745	0.129275	-5.5521	2.82262e-08	2.79838e-07
ACVRL1	1741.11	-0.541342	0.0995209	-5.43948	5.34362e-08	5.0452e-07
TGFB1I1	656.342	-0.427514	0.103074	-4.14766	3.35896e-05	0.000172363
TINAGL1	4749.55	-0.503561	0.134007	-3.75773	0.00017146	0.000728438
SOX13	1237.72	-0.720056	0.123046	-5.85194	4.85877e-09	5.48455e-08
PKP4	1584.6	-0.468301	0.0700815	-6.68224	2.35318e-11	3.929e-10
ESAM	2869.13	-0.554435	0.131015	-4.23186	2.31769e-05	0.000123968
ABCA10	1625.39	0.358437	0.11976	2.99297	0.00276275	0.00819076
JAM2	1157.88	0.364913	0.141478	2.5793	0.00990003	0.0244506
TSPAN7	801.667	0.643291	0.113947	5.64553	1.64669e-08	1.70158e-07
PCDH1	1324.47	-0.591577	0.151519	-3.90431	9.44954e-05	0.000428773
CD109	650.847	-0.615618	0.128698	-4.78343	1.72325e-06	1.18561e-05
TSPAN18	1291.15	0.293391	0.1265	2.3193	0.0203787	0.0452735
FBLIM1	670.255	0.507247	0.188045	2.69747	0.00698676	0.0181388
ADGRL4	1954.75	-0.618126	0.134239	-4.60467	4.13113e-06	2.6112e-05
NOSTRIN	805.058	-0.484314	0.13543	-3.57611	0.000348741	0.00135472
GUCY1A1	592.113	0.549019	0.11465	4.78865	1.67909e-06	1.15819e-05
ELOVL7	172.014	0.963636	0.253436	3.80228	0.000143371	0.000622765
ZNF606	269.604	0.47024	0.0774552	6.07113	1.27014e-09	1.61816e-08
TMEM88	377.199	0.56153	0.17686	3.175	0.00149835	0.0048469
PARM1	1953.71	-0.906836	0.122753	-7.38748	1.49639e-13	3.53293e-12
AFAP1L2	493.241	0.801726	0.122955	6.52049	7.00768e-11	1.08085e-09
LDB2	1741.34	-0.373339	0.138459	-2.69638	0.00700981	0.018174
S1PR1	2538.25	-0.309614	0.124245	-2.49197	0.0127037	0.0302005
MMRN2	3558.75	-0.362325	0.128965	-2.80948	0.00496218	0.0135619
NDUFA11	250.579	0.481993	0.112767	4.27425	1.91781e-05	0.00010425
LPCAT4	804.362	0.615318	0.13603	4.52341	6.08501e-06	3.70795e-05
APOLD1	5190.14	-1.30604	0.264669	-4.93461	8.03129e-07	5.94044e-06
GATA2	449.181	0.533539	0.165261	3.22846	0.00124459	0.00413407
CDH5	4534.32	-0.662976	0.119234	-5.56027	2.69353e-08	2.67887e-07
WDR27	699.149	0.443928	0.0974652	4.55474	5.24511e-06	3.24023e-05
JAG2	949.487	-0.556151	0.214297	-2.59524	0.00945254	0.0234872
ARL15	548.832	0.341592	0.117953	2.89601	0.00377941	0.0107442
PDE2A	2992.38	-0.619218	0.114814	-5.39321	6.92102e-08	6.43125e-07
LCN10	49.7548	2.31112	0.406467	5.68589	1.30136e-08	1.36346e-07
ZNF517	303.581	0.293543	0.0799306	3.67247	0.000240221	0.00097524
DNM3	149.45	-0.388969	0.141753	-2.74398	0.00606987	0.0160959
RUSC2	1890.29	-0.557381	0.0777207	-7.17159	7.4134e-13	1.54998e-11
TMEM273	940.79	0.730652	0.101123	7.22537	4.9974e-13	1.08288e-11
SYT15	82.2768	0.998463	0.215661	4.62978	3.66049e-06	2.34125e-05
NEURL1B	1858.75	0.712755	0.129068	5.5223	3.34586e-08	3.2706e-07
SEPTIN7P2	515.1	0.232859	0.0888154	2.62183	0.00874593	0.0219781
CADM3-AS1	203.716	0.977628	0.200116	4.88531	1.03267e-06	7.46514e-06
LINC01537	111.212	-0.542367	0.181257	-2.99225	0.00276933	0.00820768
FTX	91.8554	0.389696	0.119386	3.26417	0.00109785	0.00371217
NR2F2-AS1	87.8934	0.797918	0.132008	6.04447	1.49899e-09	1.88044e-08
ECSCR	44.3479	0.822194	0.167186	4.91785	8.75007e-07	6.43667e-06

## Sheet: 23 (darkturquoise)
	baseMean	log2FoldChange	lfcSE	stat	pvalue	padj
NDUFAF7	336.3	0.305488	0.070996	4.30289	1.68588e-05	9.30843e-05
RBM5	3437.46	0.324017	0.0713703	4.53995	5.62674e-06	3.45218e-05
LUC7L	1693.72	0.315841	0.10292	3.0688	0.00214919	0.00661752
RUFY3	1141.6	0.247608	0.0658814	3.75839	0.000171013	0.000727049
THOC1	763.253	0.240854	0.081622	2.95084	0.00316909	0.00925101
CIRBP	10084.5	0.263341	0.0656574	4.01084	6.05031e-05	0.000289027
TSPO	2334.99	-0.708819	0.148556	-4.77138	1.82968e-06	1.25151e-05
SRSF5	11644	-0.200307	0.0826164	-2.42454	0.0153277	0.0355024
PNN	2331.36	0.189677	0.0691215	2.74411	0.0060675	0.0160919
NFATC4	1185.61	0.305963	0.130778	2.33956	0.0193063	0.0432537
TSNAXIP1	51.2616	0.638675	0.136154	4.69081	2.72122e-06	1.7854e-05
KAT2A	3070.7	0.350918	0.106779	3.28638	0.00101483	0.00347264
LUC7L3	4574.75	0.645604	0.10984	5.87768	4.16068e-09	4.74781e-08
RSRC2	1787.71	-0.250073	0.0750235	-3.33327	0.000858329	0.00300431
HBEGF	631.695	-1.50732	0.25176	-5.98714	2.13569e-09	2.5944e-08
CLK4	993.433	0.265929	0.101942	2.60862	0.00909079	0.0227264
HEMK1	941.459	0.221112	0.0640112	3.45427	0.00055179	0.00203641
TIA1	1811.08	0.423423	0.101735	4.16203	3.15433e-05	0.000162661
CTSD	5258.93	-0.445703	0.122558	-3.63668	0.000276178	0.00110313
ZNF211	421.256	0.556028	0.0763308	7.28444	3.22998e-13	7.24416e-12
TMEM74B	163.835	1.13303	0.20455	5.53914	3.03964e-08	2.9946e-07
ORMDL1	1374.68	0.239297	0.0820679	2.91584	0.00354735	0.0101707
CYP2E1	47.4394	0.537998	0.158229	3.40011	0.000673587	0.00243274
RBM39	6023.81	0.165211	0.0598544	2.76022	0.00577632	0.0154306
SNRPA1	526.99	0.248984	0.0835985	2.97833	0.00289826	0.00854143
PCED1A	1352.8	0.353774	0.0709622	4.98539	6.18369e-07	4.66554e-06
PRPF38B	1444.21	0.251628	0.0529911	4.7485	2.04931e-06	1.3849e-05
FBXL8	77.6031	0.36366	0.12972	2.80344	0.00505614	0.0137726
SLC9A5	72.0907	-0.432117	0.163807	-2.63796	0.00834059	0.0211231
DUSP5	367.374	-0.703638	0.266034	-2.64492	0.00817101	0.0207523
VPS37B	450.427	-0.457999	0.131463	-3.48385	0.000494258	0.00184459
TMEM91	158.194	0.556	0.112055	4.96186	6.9822e-07	5.22194e-06
MTF2	446.148	0.241447	0.0875805	2.75685	0.00583608	0.0155681
POGZ	2786.05	0.158258	0.0664254	2.3825	0.0171957	0.0391164
DPH7	638.312	0.264872	0.0719155	3.6831	0.000230419	0.00094154
LTO1	533.882	0.168978	0.0575821	2.93456	0.00334019	0.00967407
TNFRSF14	2176.42	0.328703	0.113985	2.88374	0.00392986	0.0111149
RHPN1	183.54	0.744925	0.188109	3.96006	7.49309e-05	0.000348917
ZMYM6	351.572	0.345816	0.0959963	3.60239	0.000315301	0.00123793
ZNF202	310.196	0.193922	0.0678771	2.85696	0.00427715	0.0119713
MSS51	151.488	0.380768	0.130443	2.91903	0.00351119	0.0100901
CATSPER2	220.803	1.0798	0.142459	7.5797	3.46342e-14	8.79503e-13
PPP2R3B	333.822	0.309899	0.10101	3.06801	0.0021549	0.00663319
ZNF444	518.676	0.189546	0.0770671	2.4595	0.0139131	0.0326846
MIS12	470.227	0.199163	0.070255	2.83485	0.00458467	0.0126904
MAPK1IP1L	1441.95	-0.250828	0.0607036	-4.13201	3.59603e-05	0.00018239
SLC49A3	380.978	-0.267145	0.0976984	-2.73439	0.00624966	0.0164971
HEXD	644.267	0.332692	0.126536	2.62922	0.00855798	0.0215807
ZNF692	673.812	0.573117	0.110709	5.1768	2.25728e-07	1.89452e-06
TNFRSF10D	530.82	-1.19175	0.249264	-4.78107	1.74364e-06	1.1992e-05
CCDC14	1154.86	0.270121	0.0919315	2.93828	0.0033004	0.00957945
CLK2	1255.51	0.384886	0.0723414	5.32041	1.03535e-07	9.33506e-07
MAMDC4	181.107	0.471581	0.176982	2.66458	0.00770844	0.0197266
DTX3	596.313	1.23703	0.123309	10.0319	1.10371e-23	8.80019e-22
CLK3	1783.65	-0.146684	0.0580539	-2.52669	0.0115143	0.027806
D2HGDH	1051.81	0.278051	0.116576	2.38515	0.0170723	0.0388921
ZNF875	1008.94	0.266385	0.063857	4.17159	3.02477e-05	0.000156796
RRP7BP	217.687	0.519565	0.106169	4.89373	9.89408e-07	7.19107e-06
CCDC159	417.518	0.359341	0.0978648	3.67181	0.000240836	0.000977315
UPP1	525.057	-0.382138	0.166586	-2.29394	0.0217939	0.0478973
SS18L1	467.307	0.338734	0.0950094	3.56527	0.00036348	0.00140501
SPIN4	85.3957	0.421835	0.145985	2.88957	0.00385763	0.0109387
ZSCAN30	686.047	0.230467	0.0684783	3.36556	0.000763895	0.00271878
ZNF546	228.029	0.383834	0.0950997	4.03612	5.43415e-05	0.00026273
SNHG12	213.225	0.458841	0.0970077	4.72995	2.2458e-06	1.50603e-05
ZNF251	875.667	0.240059	0.105053	2.28512	0.0223057	0.0488793
ZNF789	273.068	0.306181	0.0966656	3.16742	0.00153798	0.00495681
AGAP6	663.955	0.264497	0.101916	2.59525	0.00945209	0.0234872
DXO	343.784	0.26452	0.0897285	2.948	0.00319833	0.00932347
ZNF814	271.689	0.550176	0.125847	4.37179	1.23232e-05	6.99321e-05
GABBR1	1919.72	0.588508	0.11214	5.24797	1.53784e-07	1.33414e-06
HMGN1	1547.7	0.53932	0.0695098	7.75891	8.5665e-15	2.42765e-13
DENND6B	186.753	0.356408	0.140699	2.53313	0.0113049	0.0273988
CRYGS	121.816	0.549264	0.171125	3.20972	0.00132863	0.00437078
HAUS7	46.0601	0.616803	0.194339	3.17386	0.00150429	0.0048636
MTMR9LP	810.665	0.39937	0.138959	2.87401	0.00405301	0.0114238
CCNL2	6193.71	0.272592	0.0842384	3.23596	0.00121234	0.00404193
AFG3L1P	625.096	0.243	0.0941656	2.58055	0.0098642	0.0243813
SLC26A6	459.34	0.334503	0.0970685	3.44605	0.000568842	0.00209142
LINC01004	45.6327	0.786287	0.14884	5.28276	1.27255e-07	1.12368e-06
WBP1	427.6	0.357413	0.0855221	4.17919	2.92553e-05	0.000152239
NSUN6	317.192	0.355722	0.0869833	4.08954	4.32231e-05	0.000214939
ZNF512	501.908	0.396565	0.0878397	4.51464	6.34236e-06	3.84796e-05
N4BP2L2	2796.74	0.196906	0.0719383	2.73715	0.00619742	0.016388
PSMA3-AS1	1282.48	0.358595	0.091511	3.9186	8.90655e-05	0.000407971
ZNF224	380.072	0.412926	0.107038	3.85776	0.000114431	0.000510006
LINC02604	201.286	0.38263	0.164108	2.33157	0.0197233	0.044041

## Sheet: 5 (green)
	baseMean	log2FoldChange	lfcSE	stat	pvalue	padj
MSL3	806.47	0.20284	0.0675482	3.00289	0.00267433	0.00796248
ITGAL	657.67	0.936254	0.215551	4.34354	1.40202e-05	7.87046e-05
TRAF3IP3	231.335	1.36622	0.261769	5.21916	1.79734e-07	1.538e-06
CD22	189.204	2.62772	0.322017	8.16018	3.34515e-16	1.11606e-14
CD6	244.625	1.22613	0.277431	4.41959	9.88869e-06	5.73599e-05
DEF6	376.177	1.12393	0.218049	5.15449	2.54319e-07	2.09707e-06
SLAMF7	251.092	1.74108	0.261671	6.65371	2.85801e-11	4.71334e-10
POU2F2	354.296	0.906548	0.195751	4.63113	3.63675e-06	2.32764e-05
SLC4A7	377.248	0.397062	0.106024	3.745	0.000180392	0.000761254
ARAP2	255.164	0.931022	0.175734	5.2979	1.17139e-07	1.04267e-06
CYFIP2	371.767	1.01	0.221874	4.55214	5.3103e-06	3.27213e-05
SPAG4	64.5273	1.36481	0.20903	6.52923	6.61098e-11	1.0247e-09
DGKA	739.455	1.24733	0.17785	7.01341	2.3258e-12	4.51182e-11
ANKRD44	604.588	0.339463	0.105627	3.21378	0.00131002	0.00431688
PRKCQ	72.6699	1.06831	0.210643	5.07166	3.94355e-07	3.12051e-06
KCNAB2	756.553	0.519064	0.181892	2.8537	0.00432139	0.0120718
CLEC2D	451.06	0.621911	0.150074	4.14403	3.41253e-05	0.000174731
ACAP1	798.243	1.07722	0.179946	5.98637	2.14583e-09	2.60335e-08
ATP2A3	953.956	1.06223	0.207499	5.11919	3.06858e-07	2.48458e-06
IPCEF1	57.8235	1.52052	0.243255	6.25073	4.08535e-10	5.67336e-09
STXBP2	227.624	0.813562	0.201813	4.03127	5.54768e-05	0.000267531
CST7	137.621	0.561554	0.236495	2.37448	0.0175735	0.039841
SP140	87.5897	1.86698	0.24777	7.53512	4.87877e-14	1.21595e-12
TCF7	326.112	1.07081	0.247865	4.32013	1.55939e-05	8.65834e-05
PTPRC	1363.2	0.869397	0.236543	3.67542	0.000237455	0.000965679
FYB1	498.485	1.06768	0.1835	5.81842	5.94079e-09	6.61466e-08
P2RX5	60.6017	3.51608	0.388929	9.04043	1.56063e-19	7.78949e-18
FER1L4	137.086	3.36205	0.317871	10.5768	3.81859e-26	3.86314e-24
SIRPG	39.0292	2.29696	0.342995	6.69677	2.13077e-11	3.57032e-10
UNC13D	521.251	0.594968	0.181175	3.28394	0.00102366	0.00349572
IL12RB1	104.038	1.07512	0.224367	4.79179	1.65301e-06	1.14104e-05
DERL3	161.497	3.2558	0.359383	9.0594	1.31175e-19	6.63527e-18
IL2RB	240.948	0.667517	0.246657	2.70626	0.0068046	0.0177289
SLA2	58.893	1.19831	0.286092	4.18854	2.8075e-05	0.000146624
PIM2	463.133	1.95424	0.315556	6.19302	5.9021e-10	7.99566e-09
CD40LG	45.6488	2.03603	0.27608	7.37478	1.64616e-13	3.84791e-12
CORO1A	1335.83	1.06025	0.239378	4.42917	9.45945e-06	5.5237e-05
CSK	887.41	0.381586	0.139269	2.73992	0.00614545	0.0162688
KCNN4	117.354	1.34057	0.263164	5.09407	3.50462e-07	2.80147e-06
MAP4K1	204.448	1.30348	0.219157	5.94773	2.71879e-09	3.22772e-08
CD37	511.232	1.28216	0.241458	5.31005	1.09596e-07	9.80635e-07
RASAL3	321.109	1.42088	0.227507	6.24542	4.22658e-10	5.84926e-09
CD79A	237.256	3.88936	0.472242	8.23593	1.78162e-16	6.1968e-15
JAK3	413.719	1.02309	0.215501	4.74751	2.05932e-06	1.38989e-05
LPXN	423.727	0.681163	0.136966	4.97324	6.58443e-07	4.93819e-06
CD5	124.931	1.36101	0.281592	4.83327	1.34311e-06	9.44093e-06
POU2AF1	143.333	4.25464	0.418034	10.1777	2.49287e-24	2.13219e-22
CD69	304.676	0.873853	0.306161	2.85423	0.00431414	0.0120533
BIN2	407.396	0.65196	0.22734	2.86778	0.00413364	0.0116238
KLRB1	88.1465	1.25865	0.248327	5.06853	4.00904e-07	3.16568e-06
GZMK	40.0793	1.92662	0.312166	6.1718	6.75186e-10	9.06472e-09
ITK	225.797	1.22944	0.272372	4.51382	6.3669e-06	3.85848e-05
ZAP70	431.072	1.07077	0.244194	4.38493	1.16024e-05	6.62184e-05
ITGA4	177.615	0.877312	0.219118	4.00383	6.23263e-05	0.000296535
SDC1	105.455	3.12937	0.33521	9.33557	1.00453e-20	5.78053e-19
RALGPS2	266.16	1.26465	0.18002	7.02506	2.13973e-12	4.18538e-11
CD2	225.887	1.74144	0.244625	7.1188	1.0887e-12	2.21233e-11
KIF21B	344.714	0.889669	0.206683	4.3045	1.67362e-05	9.24618e-05
SLAMF1	69.372	2.02382	0.261623	7.73566	1.02872e-14	2.87628e-13
CD48	103.806	1.57196	0.270869	5.80339	6.4989e-09	7.18929e-08
GPR68	73.1211	0.943094	0.217721	4.33166	1.47988e-05	8.27115e-05
SASH3	378.14	1.01868	0.232289	4.38539	1.15778e-05	6.60983e-05
LAX1	59.9962	1.39696	0.270491	5.16455	2.41023e-07	2.00589e-06
LY9	85.5065	1.77333	0.300873	5.89395	3.77068e-09	4.33698e-08
HVCN1	156.685	0.499757	0.109589	4.5603	5.10807e-06	3.16596e-05
ARHGAP9	441.3	0.680557	0.215081	3.1642	0.00155512	0.00499961
ZBP1	87.0258	1.27666	0.261445	4.88307	1.04444e-06	7.53865e-06
SEPTIN6	757.252	0.611282	0.111564	5.47922	4.27195e-08	4.0992e-07
PSD4	538.852	1.27609	0.216817	5.88556	3.96698e-09	4.54331e-08
CCR7	183.456	1.94928	0.294394	6.62134	3.55958e-11	5.79417e-10
FAM78A	301.945	1.03345	0.161268	6.40827	1.47182e-10	2.15863e-09
FGD3	474.148	0.776933	0.195174	3.98072	6.87073e-05	0.000323216
BCL11B	95.6689	1.39917	0.286115	4.89025	1.00706e-06	7.30245e-06
RAC2	602.385	0.853377	0.233231	3.65894	0.000253256	0.00102067
FCHO1	120.166	1.12288	0.259875	4.32084	1.55436e-05	8.63293e-05
NAPSB	220.27	2.04223	0.256925	7.94874	1.88417e-15	5.6818e-14
NUP210	416.161	1.63852	0.247511	6.61997	3.59261e-11	5.83784e-10
FCRLA	53.5436	4.13816	0.536048	7.71976	1.16552e-14	3.23476e-13
JCHAIN	2262.23	4.52573	0.464646	9.74016	2.03241e-22	1.35616e-20
FCRL2	61.2034	3.16682	0.534067	5.92962	3.0363e-09	3.57088e-08
PTPN22	89.5937	0.838461	0.27299	3.0714	0.0021306	0.00657158
TESPA1	115.052	1.34019	0.202513	6.61778	3.64625e-11	5.90461e-10
DOCK10	386.035	0.985575	0.172324	5.7193	1.06964e-08	1.13522e-07
MYO1G	355.509	0.84614	0.267509	3.16303	0.00156134	0.00501677
LIMD2	576.335	1.12445	0.232647	4.83327	1.3431e-06	9.44093e-06
BLK	91.5214	3.54534	0.49973	7.0945	1.29817e-12	2.60424e-11
SIT1	88.1742	1.83396	0.22227	8.25104	1.57023e-16	5.52282e-15
STAT4	197.083	0.504051	0.132068	3.8166	0.000135304	0.000592372
LEF1	81.8456	1.36305	0.324631	4.19877	2.68375e-05	0.000141062
CD27	49.472	2.07836	0.291817	7.12214	1.06264e-12	2.16874e-11
RBP5	139.534	1.31476	0.174531	7.53308	4.95577e-14	1.2335e-12
ITGB7	104.918	0.805452	0.220333	3.65561	0.000256568	0.00103225
WDR89	139.892	0.348387	0.103701	3.35953	0.00078075	0.00276987
PSTPIP1	286.797	0.671703	0.191584	3.50605	0.000454814	0.00171199
SKAP1	88.3596	1.24096	0.211862	5.85741	4.70134e-09	5.32601e-08
SYTL1	202.233	1.12716	0.264974	4.25385	2.10131e-05	0.000113498
FCRL5	116.751	3.98797	0.489807	8.14191	3.89077e-16	1.29123e-14
PTPN7	227.173	1.57446	0.261676	6.01683	1.77868e-09	2.19904e-08
PLAC8	72.4578	0.964609	0.276757	3.4854	0.0004914	0.00183502
GZMA	138.435	1.02892	0.248868	4.1344	3.55884e-05	0.000180942
SCML4	67.5952	1.59039	0.288308	5.51627	3.46266e-08	3.37251e-07
IL2RG	474.081	1.31074	0.220865	5.93458	2.9459e-09	3.47542e-08
CD226	81.1294	1.1866	0.271916	4.36387	1.2778e-05	7.22921e-05
CAMK4	65.1973	1.29365	0.260618	4.9638	6.91282e-07	5.17416e-06
CD96	217.828	1.21302	0.206877	5.86347	4.53302e-09	5.14773e-08
CD8A	206.322	1.44334	0.289377	4.98775	6.10866e-07	4.61078e-06
MCOLN2	65.4599	1.68851	0.285303	5.91831	3.25265e-09	3.78745e-08
BATF	49.0913	0.867783	0.210346	4.1255	3.69925e-05	0.00018697
MS4A1	410.928	3.92535	0.459969	8.53393	1.41458e-17	5.63944e-16
RNF166	473.598	0.379027	0.131472	2.88294	0.00393981	0.0111365
CARMIL2	157.774	2.00888	0.299347	6.71088	1.9346e-11	3.26781e-10
TNFRSF13C	83.4766	3.48242	0.481827	7.22753	4.91842e-13	1.06994e-11
UBASH3A	60.7748	1.69864	0.263301	6.45132	1.10878e-10	1.65981e-09
MPZL3	84.5066	0.945384	0.210257	4.49632	6.91391e-06	4.16583e-05
CD3G	81.7432	1.72238	0.264336	6.51588	7.22667e-11	1.11189e-09
CCR5	161.613	2.01741	0.305062	6.6131	3.76358e-11	6.06849e-10
FCRL3	84.3466	2.02158	0.355088	5.69318	1.24697e-08	1.31085e-07
IKZF3	363.189	2.14552	0.258353	8.30458	1.00174e-16	3.60416e-15
SCIMP	66.2802	1.05352	0.214853	4.90346	9.41615e-07	6.87558e-06
GFI1	55.2313	1.84745	0.275404	6.70815	1.97108e-11	3.32644e-10
SLAMF6	137.059	1.609	0.243568	6.60596	3.94952e-11	6.34655e-10
IL24	49.9949	1.89083	0.290088	6.51814	7.11863e-11	1.09706e-09
FCMR	260.969	1.62216	0.274405	5.91156	3.38882e-09	3.93383e-08
ARHGAP25	635.278	0.724709	0.124919	5.80144	6.57482e-09	7.26474e-08
EOMES	62.8017	1.6201	0.285786	5.66894	1.43686e-08	1.49543e-07
FCRL1	78.7759	3.06066	0.47425	6.45368	1.09165e-10	1.63547e-09
NUAK2	85.8715	0.76482	0.284859	2.68491	0.0072549	0.0187238
TAGAP	299.534	0.639856	0.266103	2.40454	0.0161928	0.0372085
PRKCB	343.558	1.1998	0.239661	5.00623	5.55072e-07	4.2424e-06
MEI1	65.6694	2.19925	0.258689	8.5015	1.87157e-17	7.40171e-16
CD3D	131.342	1.7453	0.229957	7.58966	3.20745e-14	8.26776e-13
NIBAN3	118.933	3.06395	0.393537	7.78568	6.93366e-15	1.99802e-13
TMC8	804.939	1.37791	0.239652	5.74966	8.94246e-09	9.61544e-08
NLRC3	221.862	1.07721	0.186145	5.78691	7.16942e-09	7.8663e-08
CCDC88B	709.645	0.724978	0.211458	3.42847	0.000606989	0.0022191
RHOH	94.4158	1.54146	0.292426	5.27128	1.35476e-07	1.19068e-06
IL7R	957.331	2.14037	0.314137	6.81349	9.52577e-12	1.6926e-10
INPP5D	946.676	0.592695	0.140359	4.2227	2.41396e-05	0.000128523
CD52	259.374	1.24609	0.257089	4.84692	1.25396e-06	8.8806e-06
MZB1	220.367	4.44094	0.402819	11.0247	2.90624e-28	3.59781e-26
PTGER4	716.014	-1.66772	0.202623	-8.23066	1.86184e-16	6.45198e-15
CD8B	73.9527	1.80745	0.334914	5.39674	6.7861e-08	6.32775e-07
RASGRP1	97.4824	1.07612	0.230171	4.6753	2.93518e-06	1.91261e-05
KLHL6	216.795	0.685396	0.191571	3.57776	0.000346555	0.00134701
CCL19	429.441	2.22431	0.294943	7.54149	4.64623e-14	1.16261e-12
PARP15	317.081	1.43098	0.229522	6.23462	4.52863e-10	6.22464e-09
CD7	75.0195	0.661122	0.274122	2.41178	0.0158747	0.0365982
GPR171	41.4689	1.72712	0.263466	6.55538	5.54988e-11	8.75374e-10
TBC1D10C	424.797	1.22581	0.237672	5.15758	2.50165e-07	2.07007e-06
CD19	73.7241	3.62944	0.388241	9.34842	8.89696e-21	5.1831e-19
SEPTIN1	240.952	1.3901	0.205247	6.77284	1.26276e-11	2.20217e-10
ARHGAP45	1192.74	0.569572	0.168841	3.37343	0.000742388	0.00264976
FCRL6	96.2245	0.753272	0.281636	2.67463	0.00748127	0.0192158
TIGIT	64.915	1.52452	0.278594	5.47217	4.44553e-08	4.25059e-07
ZNF101	204.095	0.749978	0.114175	6.56868	5.07647e-11	8.04751e-10
P2RY8	272.325	0.745592	0.175275	4.25383	2.10144e-05	0.000113498
LCK	260.359	1.46142	0.242213	6.03362	1.6033e-09	1.99796e-08
TENT5C	250.522	1.09539	0.280278	3.90823	9.29757e-05	0.000422692
SH2D1A	54.5463	1.03805	0.340712	3.04671	0.0023136	0.00704221
IKZF1	398.582	1.02353	0.21754	4.70504	2.53821e-06	1.68352e-05
C16orf54	181.53	0.909665	0.276884	3.28536	0.00101851	0.00348144
CXCR3	43.907	2.23913	0.31473	7.11443	1.12376e-12	2.27864e-11
SEMA4D	589.544	1.17233	0.181787	6.44888	1.12679e-10	1.68409e-09
SELL	381.218	1.27631	0.319621	3.99319	6.51899e-05	0.000308366
CERKL	117.156	1.14177	0.217485	5.24987	1.52203e-07	1.32165e-06
PAX5	82.7724	2.82657	0.386745	7.30861	2.69914e-13	6.11189e-12
EVL	2005.31	0.425387	0.099841	4.26065	2.03835e-05	0.000110312
HSH2D	188.082	1.13894	0.353487	3.22201	0.00127296	0.00421416
SPN	202.856	0.602331	0.226557	2.65862	0.00784609	0.0200353
GZMM	52.3518	1.0907	0.294298	3.70611	0.000210471	0.000870041
TMEM229B	82.7909	0.756446	0.154096	4.90894	9.15715e-07	6.70467e-06
CARD11	169.056	1.45755	0.285906	5.09801	3.43249e-07	2.74614e-06
CD247	212.305	0.541151	0.233892	2.31368	0.0206855	0.0458143
CD3E	310.324	1.63956	0.246173	6.66018	2.73489e-11	4.52218e-10
SFMBT2	312.085	0.523825	0.110193	4.7537	1.99731e-06	1.35387e-05
PSMB8-AS1	130.068	0.580535	0.158925	3.6529	0.0002593	0.00104146
DENND1C	233.553	1.24763	0.239116	5.21769	1.81172e-07	1.54749e-06
IGKC	9838.02	4.76147	0.472318	10.0811	6.6993e-24	5.45718e-22
IGKV4-1	1161.92	4.43506	0.51475	8.61595	6.93627e-18	2.85601e-16
IGLV6-57	102.928	4.74144	0.531243	8.92518	4.44985e-19	2.13604e-17
IGLV1-47	226.509	5.07617	0.52006	9.76075	1.65921e-22	1.12967e-20
IGLV7-46	61.7212	3.56377	0.634291	5.61852	1.92603e-08	1.96861e-07
IGLV1-44	317.229	4.37601	0.581515	7.5252	5.26414e-14	1.30508e-12
IGLV1-40	441.991	4.99073	0.5298	9.42003	4.50962e-21	2.7111e-19
IGLV3-25	234.012	5.81184	0.58237	9.97964	1.87153e-23	1.45114e-21
IGLV2-23	114.072	4.43329	0.538199	8.23727	1.76179e-16	6.13918e-15
IGLV3-21	250.94	4.86527	0.54999	8.84611	9.06204e-19	4.21038e-17
IGLV3-19	243.571	5.16873	0.596911	8.65914	4.75356e-18	2.01459e-16
IGLV2-14	274.084	4.37929	0.483378	9.05975	1.30752e-19	6.63169e-18
IGLV2-11	79.5541	4.36776	0.470415	9.2849	1.61861e-20	9.01105e-19
IGLV3-1	244.014	4.88437	0.539204	9.05848	1.32282e-19	6.67019e-18
IGLC2	3463.24	4.86487	0.446158	10.9039	1.10398e-27	1.29029e-25
IGLC3	2003.35	5.39048	0.494088	10.91	1.03296e-27	1.21482e-25
TRBC1	288.673	1.8239	0.267756	6.8118	9.63857e-12	1.7102e-10
TRBC2	456.174	1.83102	0.25335	7.22724	4.92922e-13	1.07105e-11
IGHA2	744.3	3.64155	0.515756	7.0606	1.65784e-12	3.28721e-11
IGHG2	3328.73	4.62155	0.413136	11.1865	4.74705e-29	6.35067e-27
IGHA1	6922.5	4.38452	0.487243	8.99863	2.28553e-19	1.12583e-17
IGHG1	16649.9	4.62433	0.524344	8.81927	1.15207e-18	5.32639e-17
IGHG3	2257.93	5.2722	0.464462	11.3512	7.31525e-30	1.03497e-27
IGHM	5725.34	5.04227	0.485681	10.3818	2.99913e-25	2.80769e-23
IGHV6-1	62.396	4.35335	0.621155	7.00847	2.40937e-12	4.66432e-11
IGHV1-2	144.291	4.68683	0.613922	7.63424	2.27148e-14	6.0116e-13
IGHV2-5	114.418	4.86788	0.665886	7.31038	2.66387e-13	6.03928e-12
IGHV3-7	61.1387	3.96683	0.406416	9.76052	1.66296e-22	1.12967e-20
IGHV3-15	98.7623	4.56848	0.525533	8.69303	3.52909e-18	1.52309e-16
IGHV1-18	83.8201	4.21316	0.605343	6.95996	3.40372e-12	6.40478e-11
IGHV3-21	71.5098	4.94	0.637129	7.75353	8.93717e-15	2.5213e-13
IGHV3-23	126.265	4.24289	0.514848	8.24106	1.70697e-16	5.95918e-15
IGHV3-33	103.976	4.57151	0.551696	8.28629	1.16835e-16	4.17168e-15
IGHV4-39	100.558	4.28345	0.535481	7.99925	1.25176e-15	3.87406e-14
IGHV5-51	172.546	4.9653	0.589263	8.42629	3.56808e-17	1.37583e-15
GPSM3	649.105	0.624635	0.190242	3.28336	0.00102577	0.00350179
LINC01588	47.7634	1.51545	0.184442	8.2164	2.09704e-16	7.21391e-15
IGHV4-59	139.389	4.48831	0.589257	7.6169	2.59841e-14	6.80033e-13
IGHV3-74	54.9695	3.36265	0.40933	8.21501	2.12155e-16	7.28489e-15
MIAT	211.661	1.27406	0.270364	4.71237	2.44848e-06	1.62917e-05
FAM30A	147.111	4.33968	0.469203	9.24905	2.26501e-20	1.24622e-18
ITGB2-AS1	190.898	1.48116	0.211032	7.01864	2.24037e-12	4.35956e-11
LTB	213.229	1.92828	0.360372	5.3508	8.75672e-08	8.00268e-07
PATL2	99.051	0.735067	0.182283	4.03256	5.51725e-05	0.0002662
ANKRD36BP2	76.528	4.51418	0.452345	9.97951	1.87398e-23	1.45114e-21
LINC00426	47.9813	1.2976	0.210566	6.16242	7.1641e-10	9.53373e-09
IGKV1-6	59.8271	4.35961	0.648104	6.72672	1.73531e-11	2.93909e-10
IGKV3-20	1491.42	4.88108	0.491683	9.92728	3.16776e-23	2.39389e-21
IGKV1-17	111.066	4.26087	0.606684	7.02321	2.16831e-12	4.23248e-11
IGKV1-16	73.9066	4.4998	0.630606	7.13567	9.63177e-13	1.9743e-11
IGKV2-24	52.6934	4.48922	0.695078	6.45859	1.05684e-10	1.59092e-09
IGKV3-11	602.33	4.95626	0.420251	11.7936	4.21294e-32	7.55e-30
IGKV1-12	223.448	5.44987	0.625075	8.71875	2.81284e-18	1.23666e-16
IGKV1-5	816.961	5.00209	0.482909	10.3582	3.83943e-25	3.51552e-23
APOBEC3D	99.8033	0.96274	0.165365	5.82192	5.81744e-09	6.485e-08
IGKV3-15	443.208	5.42895	0.471096	11.5241	9.97633e-31	1.59089e-28
LINC00861	93.4667	1.20606	0.260745	4.62544	3.73806e-06	2.38357e-05
PCED1B-AS1	180.5	1.20849	0.201577	5.99517	2.03269e-09	2.48532e-08
LINC00926	226.858	1.67335	0.26468	6.32216	2.57927e-10	3.67683e-09
GVINP1	185.533	0.677524	0.177059	3.82654	0.000129958	0.000571492
RASSF5	400.003	0.493686	0.207909	2.37453	0.0175711	0.039841
IGHV3-30	170.59	4.80402	0.534387	8.98977	2.47742e-19	1.21085e-17
CCL5	755.297	1.29067	0.258667	4.98969	6.04769e-07	4.57026e-06

## Sheet: 19 (lightyellow)
	baseMean	log2FoldChange	lfcSE	stat	pvalue	padj
VPS41	1529.76	-0.164053	0.0657492	-2.49514	0.0125908	0.029993
DNAJC11	727.767	-0.165526	0.0686055	-2.41273	0.0158337	0.036517
DYRK4	202.626	0.292554	0.105014	2.78586	0.00533867	0.0144211
AQR	1122.78	-0.0995291	0.0401809	-2.47702	0.0132483	0.0313339
KPNA6	1691.17	-0.174924	0.0468792	-3.73137	0.000190438	0.000797389
GAB2	2549.51	-0.408946	0.108908	-3.75498	0.000173354	0.000735184
NEDD4L	1076.65	-0.817093	0.112785	-7.24469	4.33431e-13	9.52789e-12
BCAT1	579.297	0.730798	0.178674	4.09012	4.31157e-05	0.000214574
WAPL	1090.58	-0.260387	0.0543804	-4.78825	1.68242e-06	1.16006e-05
TNPO3	1435.38	-0.299665	0.0509333	-5.88348	4.01731e-09	4.59536e-08
KDM5A	1352.16	-0.220986	0.0586752	-3.76625	0.000165715	0.000706289
EIF4G3	2366.19	-0.193038	0.0645633	-2.98991	0.00279064	0.00825734
GPR137B	342.963	0.500913	0.16972	2.95141	0.00316323	0.00923544
GSK3B	1261.8	-0.187944	0.0551469	-3.40806	0.000654265	0.00237075
ERC1	1561.64	-0.225825	0.0678891	-3.32638	0.000879823	0.00306927
FAT1	2907.09	-1.01228	0.14641	-6.914	4.71164e-12	8.73487e-11
APLP2	12563.9	-0.377331	0.0752467	-5.01459	5.31459e-07	4.09855e-06
HUWE1	5624.58	-0.173015	0.0573982	-3.01429	0.00257577	0.00771348
CDC23	726.618	-0.143034	0.0540816	-2.64479	0.00817422	0.0207577
CSTF1	460.853	0.17442	0.0531619	3.28093	0.00103466	0.00353007
CSNK2A1	1670.47	-0.109752	0.0470137	-2.33448	0.0195706	0.0437624
RP2	328.678	-0.363977	0.0994201	-3.661	0.000251231	0.00101447
PARP4	1812.97	-0.184512	0.0762669	-2.41929	0.0155508	0.0359395
SH2D4A	321.418	-0.519761	0.180395	-2.88124	0.00396118	0.0111901
PLIN3	742.201	-0.412291	0.114271	-3.608	0.00030857	0.00121523
OGDH	4529.43	-0.430115	0.0986693	-4.35916	1.30564e-05	7.3672e-05
CPVL	762.684	1.04725	0.183759	5.69905	1.2048e-08	1.26793e-07
GBF1	2273.45	-0.231882	0.0508923	-4.55633	5.20543e-06	3.21994e-05
KPNB1	3538.31	-0.106262	0.0429273	-2.4754	0.0133086	0.0314609
UBE4A	851.202	-0.245476	0.0723185	-3.39437	0.000687871	0.00247773
NUP98	2095.49	-0.190675	0.0513061	-3.71641	0.000202075	0.000839208
PRDM4	807.782	-0.231621	0.0526153	-4.40215	1.07184e-05	6.17349e-05
DAP	2027.38	0.363369	0.0669559	5.42699	5.73123e-08	5.39223e-07
HSPA9	4668.69	-0.165612	0.0582927	-2.84105	0.00449654	0.0124943
FAF2	1244.88	-0.120286	0.0489492	-2.45736	0.013996	0.0328425
BIRC6	2084.61	-0.100873	0.043065	-2.34234	0.0191632	0.042979
MSH6	673.194	-0.33465	0.0593415	-5.63939	1.70657e-08	1.75862e-07
RIMS3	176.722	1.08141	0.17709	6.10656	1.01801e-09	1.31115e-08
KLHL12	959.531	-0.132936	0.0493038	-2.69626	0.00701231	0.018175
UBN1	1382.43	-0.315614	0.0600537	-5.25553	1.476e-07	1.28642e-06
ARMH3	875.691	-0.193841	0.0454323	-4.26659	1.9848e-05	0.000107662
FAM53C	1165.05	-0.582115	0.110503	-5.26788	1.38009e-07	1.21155e-06
KDM3B	2709.51	-0.241409	0.0397798	-6.06865	1.28991e-09	1.64001e-08
UTP20	611.244	-0.165958	0.0573979	-2.89136	0.00383572	0.0108897
ZNFX1	2541.09	-0.259856	0.0755101	-3.44134	0.00057885	0.00212448
NUP153	1227.05	-0.313993	0.0528565	-5.94049	2.84173e-09	3.36307e-08
MED1	1011.79	-0.145522	0.0559904	-2.59905	0.0093482	0.0232693
INO80	1051.63	-0.162281	0.0452316	-3.58777	0.000333519	0.00130258
CAMSAP1	964.261	-0.296074	0.0745065	-3.9738	7.07341e-05	0.000331629
RLIM	1002.14	-0.424814	0.12672	-3.35239	0.000801173	0.00283377
RAF1	2554.41	-0.107792	0.0391285	-2.75482	0.00587243	0.0156584
VPS13B	1321.97	-0.151471	0.0649786	-2.33109	0.0197487	0.0440869
AP3B1	1176.32	-0.273825	0.0608433	-4.5005	6.77948e-06	4.0927e-05
NOTCH2	7585.26	-0.56536	0.0825532	-6.84843	7.46646e-12	1.34963e-10
TNS3	6185.75	-0.518782	0.108111	-4.79861	1.5977e-06	1.10529e-05
KAT7	983.932	-0.166741	0.0504141	-3.30742	0.0009416	0.00325102
PLAA	630.626	-0.326078	0.0618187	-5.27475	1.32937e-07	1.16946e-06
HAUS2	450.919	-0.31968	0.0612082	-5.22284	1.76202e-07	1.51052e-06
FBXO11	769.653	-0.371325	0.0755433	-4.91539	8.86063e-07	6.50191e-06
USP8	1065.85	-0.179163	0.0665871	-2.69066	0.00713112	0.0184448
CLTC	6520.78	-0.150521	0.0652418	-2.30713	0.0210477	0.0464907
NPC1	861.904	-0.194628	0.0601114	-3.23778	0.00120463	0.00401836
ISG20L2	590.081	-0.223448	0.0642213	-3.47934	0.000502643	0.00187329
UBAP2L	2768.2	-0.164419	0.0446252	-3.68444	0.00022921	0.000938026
ASXL2	1041.47	-0.221651	0.0757976	-2.92425	0.00345285	0.00994828
RETREG2	2395.63	0.122298	0.0518505	2.35866	0.018341	0.0413668
OSBPL11	735.07	-0.527474	0.0966531	-5.45739	4.83186e-08	4.58966e-07
WWC2	1109.15	-0.384186	0.0871955	-4.40604	1.05279e-05	6.06937e-05
TGOLN2	7468.23	-0.214357	0.0654024	-3.27751	0.00104728	0.00356616
MR1	836.259	0.402921	0.0986672	4.08364	4.43364e-05	0.000219922
ZDHHC5	2229.3	-0.186142	0.0593168	-3.13809	0.00170051	0.00540618
ZNF689	270.503	-0.346721	0.0984838	-3.52059	0.000430591	0.00163322
VPS26C	1338.48	-0.118695	0.0511607	-2.32004	0.0203385	0.0452
TRAPPC10	852.663	-0.181899	0.0722122	-2.51895	0.0117706	0.0283197
MCM3AP	1732.23	-0.234066	0.0533606	-4.3865	1.15187e-05	6.58204e-05
WDR26	3323.52	-0.178705	0.0588038	-3.039	0.00237362	0.00719002
HIPK1	2240.59	-0.428297	0.0774829	-5.52764	3.24574e-08	3.17769e-07
GLB1L	402.191	-0.276593	0.121591	-2.27479	0.0229188	0.0499957
WASHC5	1109.15	-0.25192	0.0664918	-3.78874	0.000151415	0.000653181
CHTF8	1548.42	-0.265849	0.0636337	-4.1778	2.94343e-05	0.000153044
ZEB2	4623.21	-0.223408	0.0774469	-2.88466	0.00391842	0.0110927
USP32	786.745	-0.249826	0.0735737	-3.39558	0.000684831	0.00246867
GATM	771.076	0.724702	0.204847	3.53776	0.000403529	0.00154128
CERS6	328.527	-0.834418	0.128109	-6.51335	7.34928e-11	1.12983e-09
CKAP5	1768.61	-0.240496	0.0640063	-3.75739	0.000171698	0.000728981
SEC24C	1244.41	-0.198481	0.0682182	-2.9095	0.00362002	0.0103523
PDXDC1	2721.34	-0.201623	0.0442406	-4.55743	5.17844e-06	3.20535e-05
SEPHS2	654.115	-0.249447	0.077247	-3.22921	0.00124132	0.00412392
PAK2	2300.02	-0.252742	0.0605033	-4.17732	2.94962e-05	0.000153281
GLUD2	468.584	-0.347864	0.0951655	-3.65536	0.000256818	0.00103282
TANGO2	322.621	-0.354696	0.0830693	-4.26987	1.95583e-05	0.000106204
ALDH1A3	314.969	-0.758963	0.261322	-2.90432	0.0036805	0.0105045
NOMO2	676.508	-0.419026	0.0950709	-4.40751	1.04567e-05	6.03382e-05
ANKFY1	1745.48	-0.248418	0.068176	-3.64377	0.000268672	0.00107589
CHM	505.992	-0.267551	0.085482	-3.12991	0.00174859	0.00553553
WASF4P	85.6355	-0.42274	0.138355	-3.05548	0.00224703	0.00687855
MAML3	328.564	-0.281647	0.0909322	-3.09733	0.00195274	0.00609567
IGF2R	5345.08	-0.410566	0.0795348	-5.16209	2.44212e-07	2.02795e-06
DYNC1H1	9273.74	-0.501268	0.0872917	-5.74244	9.33194e-09	1.00171e-07
CTNND1	4992.94	-0.327315	0.0540763	-6.05283	1.42325e-09	1.7914e-08
NCOA6	1411.6	-0.329923	0.0588782	-5.60348	2.10092e-08	2.12772e-07
SGMS1	754.098	-0.210767	0.082011	-2.56998	0.0101704	0.0250191
TATDN3	530.247	-0.18399	0.0762718	-2.4123	0.0158524	0.0365557
SCAF8	792.918	-0.359297	0.0521186	-6.89384	5.43068e-12	1.00185e-10
YWHAZP2	294.882	-0.467983	0.101167	-4.62583	3.73109e-06	2.37993e-05
VDAC1P2	185.1	-0.552009	0.140103	-3.94003	8.14713e-05	0.000375931
YBX1P10	1192.63	-0.235419	0.0782081	-3.01016	0.00261107	0.00780749
UBXN2B	449.49	0.194707	0.0795813	2.44664	0.0144195	0.0336682
FASTKD5	358.345	-0.336518	0.110294	-3.05112	0.00227992	0.00695542
DDX3X	8963.03	-0.780744	0.11865	-6.58025	4.69672e-11	7.45807e-10
UBE2D3P1	447.003	-0.366162	0.101952	-3.59151	0.000328772	0.00128576
RBMS1P1	258.952	-0.293032	0.0976329	-3.00137	0.00268771	0.00799094
PARG	416.175	-0.16832	0.0546071	-3.08239	0.00205348	0.00636997
YWHAZP3	323.746	-0.558325	0.0920894	-6.06286	1.33719e-09	1.69441e-08
CDC42P6	612.876	-0.36412	0.0743289	-4.89876	9.64437e-07	7.03131e-06
CRCP	616.181	-0.203616	0.0481876	-4.22547	2.38437e-05	0.000127209
ST13P15	96.1547	-0.485523	0.138995	-3.49309	0.000477468	0.00179188
MSNP1	79.4231	-0.648425	0.134991	-4.80347	1.55938e-06	1.08196e-05
CSNK2A3	78.4924	-0.33243	0.12024	-2.76473	0.00569703	0.0152762
HNRNPUP1	391.893	-0.240143	0.0678148	-3.54116	0.000398372	0.00152361

[truncated: 7 more sheets: 9 (magenta), 25 (orange), 31 (paleturquoise), 8 (pink), 12 (tan), 1 (turquoise), 4 (yellow)]
